# Supplementary material for: 4-[4-(4-Chloro­benzo­yl)-2,3-diphenyl­isoxazolidin-5-yl]-1-(4-meth­oxy­phen­yl)-3-phenyl­azetidin-2-one
Source: Acta Crystallogr Sect E Struct Rep Online. 2012 Sep 12;68(Pt 10):o2914. doi: 10.1107/S1600536812038123 (PMC3470261; doi:10.1107/S1600536812038123)
Supplement: Supplementary file 1 [file e-68-o2914-sup1.cif]

##############################################################################
#                                                                            #
# This CIF contains the data in a paper accepted for publication in          #
# Acta Crystallographica Section E. It conforms to the requirements of       #
# Notes for Authors for Acta Crystallographica Section E, and has been       #
# peer reviewed under the auspices of the IUCr Commission on Journals.       #
#                                                                            #
# Full details of the Crystallographic Information File format               #
# are given in the paper "The Crystallographic Information File (CIF):       #
# a New Standard Archive File for Crystallography" by S. R. Hall, F. H.      #
# Allen and I. D. Brown [Acta Cryst. (1991), A47, 655-685].                  #
#                                                                            #
# The current version of the core CIF dictionary is obtainable from          #
# ftp://ftp.iucr.org/pub/cif_core.dic.                                       #
#                                                                            #
# Software is freely available for graphical display of the structure(s)     #
# in this CIF. For information consult the CIF software page                 #
# http://www.iucr.org/resources/cif/software.                                #
#                                                                            #
# This file may be used for bona fide research purposes within the           #
# scientific community so long as proper attribution is given to the journal # 
# article from which it was obtained.                                        #
#                                                                            #
##############################################################################
data_global
_audit_creation_method     SHELXL-97
_journal_date_recd_electronic     2012-08-29
_journal_date_accepted     2012-09-05
_journal_name_full     'Acta Crystallographica, Section E'
_journal_year     2012
_journal_volume     68
_journal_issue     10
_journal_page_first     o2914
_journal_page_last     o2914
_journal_paper_category     QO
_journal_paper_doi     10.1107/S1600536812038123
_journal_coeditor_code     BT6829
_publ_contact_author_name     'D. Velmurugan'
_publ_contact_author_address
;  CAS in Crystallography and Biophysics
   University of madras
   Maraimalai campus(guindy campus)
   Chennai 600 025
   India
;
_publ_contact_author_email     'shirai2011@gmail.com'
_publ_contact_author_fax     '044 091 2499 3057'
_publ_contact_author_phone     '044 091 24484170'
_publ_section_title
;\
4-[4-(4-Chlorobenzoyl)-2,3-diphenylisoxazolidin-5-yl]-1-(4-methoxyphenyl)-3-\
phenylazetidin-2-one
;
loop_
    _publ_author_name
    _publ_author_address
    'Sivasubramanian Suhitha'
;
Centre of Advanced Study in Crystallography and Biophysics
University of Madras
Guindy Campus
Chennai 600 025
India
;
    'Thothadri Srinivasan'
;
Centre of Advanced Study in Crystallography and Biophysics
University of Madras
Guindy Campus
Chennai 600 025
India
;
    'Ramanathan Prasanna'
;
Department of Organic Chemistry
University of Madras
Guindy Campus
Chennai 600 025
India
;
    'Raghavachary Raghunathan'
;
Department of Organic Chemistry
University of Madras
Guindy Campus
Chennai 600 025
India
;
    'Devadasan Velmurugan'
;
Centre of Advanced Study in Crystallography and Biophysics
University of Madras
Guindy Campus
Chennai 600 025
India
;
data_I
_audit_creation_method     SHELXL-97
_chemical_name_systematic
;
4-[4-(4-Chlorobenzoyl)-2,3-diphenylisoxazolidin-5-yl]-1-(4-methoxyphenyl)-
3-phenylazetidin-2-one
;
_chemical_name_common     ?
_chemical_formula_moiety     'C38 H31 Cl N2 O4'
_chemical_formula_sum     'C38 H31 Cl N2 O4'
_chemical_formula_iupac     'C38 H31 Cl N2 O4'
_chemical_formula_weight     615.10
_chemical_melting_point     ?
_symmetry_cell_setting     monoclinic
_symmetry_space_group_name_H-M     'P 21/n'
_symmetry_space_group_name_Hall     '-P 2yn'
loop_
    _symmetry_equiv_pos_as_xyz
    'x, y, z'
    '-x+1/2, y+1/2, -z+1/2'
    '-x, -y, -z'
    'x-1/2, -y-1/2, z-1/2'
_cell_length_a     10.1221(10)
_cell_length_b     17.4890(17)
_cell_length_c     17.7421(18)
_cell_angle_alpha     90.00
_cell_angle_beta     98.150(6)
_cell_angle_gamma     90.00
_cell_volume     3109.1(5)
_cell_formula_units_Z     4
_cell_measurement_reflns_used     7716
_cell_measurement_theta_min     1.64
_cell_measurement_theta_max     28.36
_cell_measurement_temperature     293(2)
_exptl_crystal_description     Block
_exptl_crystal_colour     Colourless
_exptl_crystal_size_max     0.30
_exptl_crystal_size_mid     0.25
_exptl_crystal_size_min     0.20
_exptl_crystal_density_diffrn     1.314
_exptl_crystal_density_meas     ?
_exptl_crystal_density_method     'not measured'
_exptl_crystal_F_000     1288
_exptl_absorpt_coefficient_mu     0.168
_exptl_absorpt_correction_type     multi-scan
_exptl_absorpt_process_details     '(<i>SADABS</i>; Bruker, 2008)'
_exptl_absorpt_correction_T_min     0.9514
_exptl_absorpt_correction_T_max     0.9672
_exptl_special_details
;
;
_diffrn_ambient_temperature     293(2)
_diffrn_radiation_type     MoK\a
_diffrn_radiation_wavelength     0.71073
_diffrn_radiation_source     'fine-focus sealed tube'
_diffrn_radiation_monochromator     graphite
_diffrn_measurement_device_type     'Bruker SMART APEXII area-detector'
_diffrn_measurement_method     '\w and \f scans'
_diffrn_detector_area_resol_mean     ?
_diffrn_reflns_number     23486
_diffrn_reflns_av_R_equivalents     0.0504
_diffrn_reflns_av_sigmaI/netI     0.0445
_diffrn_reflns_theta_min     1.64
_diffrn_reflns_theta_max     25.09
_diffrn_reflns_theta_full     25.09
_diffrn_measured_fraction_theta_max     0.994
_diffrn_measured_fraction_theta_full     0.994
_diffrn_reflns_limit_h_min     -12
_diffrn_reflns_limit_h_max     11
_diffrn_reflns_limit_k_min     -20
_diffrn_reflns_limit_k_max     19
_diffrn_reflns_limit_l_min     -21
_diffrn_reflns_limit_l_max     17
_diffrn_standards_number     ?
_diffrn_standards_interval_count     ?
_diffrn_standards_interval_time     ?
_diffrn_standards_decay_%     ?
_refine_special_details
;
 Refinement of F^2^ against ALL reflections.  The weighted R-factor wR and
 goodness of fit S are based on F^2^, conventional R-factors R are based
 on F, with F set to zero for negative F^2^. The threshold expression of
 F^2^ > 2sigma(F^2^) is used only for calculating R-factors(gt) etc. and is
 not relevant to the choice of reflections for refinement.  R-factors based
 on F^2^ are statistically about twice as large as those based on F, and R-
 factors based on ALL data will be even larger.
;
_reflns_number_total     5491
_reflns_number_gt     3214
_reflns_threshold_expression     I>2\s(I)
_refine_ls_structure_factor_coef     Fsqd
_refine_ls_matrix_type     full
_refine_ls_R_factor_all     0.0960
_refine_ls_R_factor_gt     0.0438
_refine_ls_wR_factor_gt     0.1035
_refine_ls_wR_factor_ref     0.1316
_refine_ls_goodness_of_fit_ref     0.991
_refine_ls_restrained_S_all     0.991
_refine_ls_number_reflns     5491
_refine_ls_number_parameters     407
_refine_ls_number_restraints     0
_refine_ls_hydrogen_treatment     constr
_refine_ls_weighting_scheme     calc
_refine_ls_weighting_details
         'calc w=1/[\s^2^(Fo^2^)+(0.0566P)^2^+0.7516P] where P=(Fo^2^+2Fc^2^)/3'
_atom_sites_solution_hydrogens     geom
_atom_sites_solution_primary     direct
_atom_sites_solution_secondary     difmap
_refine_ls_shift/su_max     0.000
_refine_ls_shift/su_mean     0.000
_refine_diff_density_max     0.290
_refine_diff_density_min     -0.406
_refine_ls_extinction_method     none
_refine_ls_extinction_coef     ?
loop_
    _atom_type_symbol
    _atom_type_description
    _atom_type_scat_dispersion_real
    _atom_type_scat_dispersion_imag
    _atom_type_scat_source
    'C' 'C' 0.0033 0.0016
                         'International Tables Vol C Tables 4.2.6.8 and 6.1.1.4'
    'H' 'H' 0.0000 0.0000
                         'International Tables Vol C Tables 4.2.6.8 and 6.1.1.4'
    'N' 'N' 0.0061 0.0033
                         'International Tables Vol C Tables 4.2.6.8 and 6.1.1.4'
    'O' 'O' 0.0106 0.0060
                         'International Tables Vol C Tables 4.2.6.8 and 6.1.1.4'
    'Cl' 'Cl' 0.1484 0.1585
                         'International Tables Vol C Tables 4.2.6.8 and 6.1.1.4'
_computing_data_collection     'APEX2 (Bruker, 2008)'
_computing_cell_refinement     'SAINT (Bruker, 2008)'
_computing_data_reduction     'SAINT (Bruker, 2008)'
_computing_structure_solution     'SHELXS97 (Sheldrick, 2008)'
_computing_structure_refinement     'SHELXL97 (Sheldrick, 2008)'
_computing_molecular_graphics     'ORTEP-3 (Farrugia, 1997)'
_computing_publication_material
                            'SHELXL97 (Sheldrick, 2008) and PLATON (Spek, 2009)'
loop_
    _atom_site_type_symbol
    _atom_site_label
    _atom_site_fract_x
    _atom_site_fract_y
    _atom_site_fract_z
    _atom_site_U_iso_or_equiv
    _atom_site_adp_type
    _atom_site_calc_flag
    _atom_site_refinement_flags
    _atom_site_occupancy
    _atom_site_symmetry_multiplicity
    _atom_site_disorder_assembly
    _atom_site_disorder_group
    C C1 0.1235(4) 0.56910(18) 0.92991(18) 0.0952(11) Uani d . 1 1 . .
    H H1A 0.1944 0.6030 0.9211 0.143 Uiso calc R 1 1 . .
    H H1B 0.0490 0.5985 0.9417 0.143 Uiso calc R 1 1 . .
    H H1C 0.0966 0.5391 0.8851 0.143 Uiso calc R 1 1 . .
    C C2 0.2637(3) 0.46709(15) 0.98273(15) 0.0641(7) Uani d . 1 1 . .
    C C3 0.3357(3) 0.46562(15) 0.92296(15) 0.0671(8) Uani d . 1 1 . .
    H H3 0.3218 0.5028 0.8852 0.080 Uiso calc R 1 1 . .
    C C4 0.4285(3) 0.40889(15) 0.91917(14) 0.0623(7) Uani d . 1 1 . .
    H H4 0.4782 0.4085 0.8789 0.075 Uiso calc R 1 1 . .
    C C5 0.4491(2) 0.35290(13) 0.97360(13) 0.0490(6) Uani d . 1 1 . .
    C C6 0.3775(3) 0.35466(16) 1.03403(14) 0.0639(7) Uani d . 1 1 . .
    H H6 0.3914 0.3174 1.0718 0.077 Uiso calc R 1 1 . .
    C C7 0.2856(3) 0.41155(17) 1.03833(15) 0.0748(8) Uani d . 1 1 . .
    H H7 0.2374 0.4127 1.0792 0.090 Uiso calc R 1 1 . .
    C C8 0.5786(2) 0.24964(13) 0.90286(12) 0.0473(6) Uani d . 1 1 . .
    H H8 0.6073 0.2821 0.8632 0.057 Uiso calc R 1 1 . .
    C C9 0.6982(2) 0.21662(14) 0.95941(13) 0.0531(6) Uani d . 1 1 . .
    H H9 0.7803 0.2432 0.9515 0.064 Uiso calc R 1 1 . .
    C C10 0.6345(2) 0.25842(15) 1.02071(14) 0.0567(6) Uani d . 1 1 . .
    C C11 0.7257(2) 0.13271(15) 0.96688(13) 0.0549(6) Uani d . 1 1 . .
    C C12 0.8284(3) 0.10087(19) 0.93330(15) 0.0781(9) Uani d . 1 1 . .
    H H12 0.8795 0.1319 0.9062 0.094 Uiso calc R 1 1 . .
    C C13 0.8558(4) 0.0236(2) 0.9396(2) 0.1023(12) Uani d . 1 1 . .
    H H13 0.9246 0.0029 0.9166 0.123 Uiso calc R 1 1 . .
    C C14 0.7824(5) -0.0220(2) 0.9795(2) 0.1094(13) Uani d . 1 1 . .
    H H14 0.8021 -0.0738 0.9842 0.131 Uiso calc R 1 1 . .
    C C15 0.6803(4) 0.0074(2) 1.0126(2) 0.0951(10) Uani d . 1 1 . .
    H H15 0.6295 -0.0244 1.0392 0.114 Uiso calc R 1 1 . .
    C C16 0.6521(3) 0.08535(18) 1.00663(16) 0.0729(8) Uani d . 1 1 . .
    H H16 0.5829 0.1055 1.0298 0.087 Uiso calc R 1 1 . .
    C C17 0.4693(2) 0.19375(13) 0.87231(12) 0.0433(5) Uani d . 1 1 . .
    H H17 0.4398 0.1668 0.9154 0.052 Uiso calc R 1 1 . .
    C C18 0.3478(2) 0.23073(13) 0.82526(11) 0.0426(5) Uani d . 1 1 . .
    H H18 0.3732 0.2817 0.8093 0.051 Uiso calc R 1 1 . .
    C C19 0.3247(2) 0.17755(14) 0.75339(12) 0.0470(6) Uani d . 1 1 . .
    H H19 0.2896 0.2083 0.7089 0.056 Uiso calc R 1 1 . .
    C C20 0.5419(2) 0.20436(14) 0.71008(13) 0.0490(6) Uani d . 1 1 . .
    C C21 0.4897(3) 0.25163(16) 0.65020(14) 0.0638(7) Uani d . 1 1 . .
    H H21 0.3981 0.2527 0.6341 0.077 Uiso calc R 1 1 . .
    C C22 0.5739(3) 0.29695(18) 0.61468(17) 0.0814(9) Uani d . 1 1 . .
    H H22 0.5386 0.3287 0.5748 0.098 Uiso calc R 1 1 . .
    C C23 0.7086(3) 0.29552(19) 0.63755(19) 0.0838(9) Uani d . 1 1 . .
    H H23 0.7648 0.3266 0.6138 0.101 Uiso calc R 1 1 . .
    C C24 0.7602(3) 0.24798(18) 0.69571(17) 0.0747(8) Uani d . 1 1 . .
    H H24 0.8520 0.2467 0.7110 0.090 Uiso calc R 1 1 . .
    C C25 0.6786(2) 0.20225(16) 0.73171(14) 0.0608(7) Uani d . 1 1 . .
    H H25 0.7151 0.1698 0.7707 0.073 Uiso calc R 1 1 . .
    C C26 0.2310(2) 0.11091(14) 0.75998(12) 0.0483(6) Uani d . 1 1 . .
    C C27 0.2709(3) 0.04226(16) 0.79247(16) 0.0697(8) Uani d . 1 1 . .
    H H27 0.3607 0.0343 0.8106 0.084 Uiso calc R 1 1 . .
    C C28 0.1794(3) -0.01581(17) 0.79888(17) 0.0771(8) Uani d . 1 1 . .
    H H28 0.2083 -0.0619 0.8215 0.092 Uiso calc R 1 1 . .
    C C29 0.0477(3) -0.00560(18) 0.77219(16) 0.0706(8) Uani d . 1 1 . .
    H H29 -0.0138 -0.0442 0.7769 0.085 Uiso calc R 1 1 . .
    C C30 0.0075(3) 0.06236(19) 0.73840(17) 0.0786(8) Uani d . 1 1 . .
    H H30 -0.0821 0.0699 0.7196 0.094 Uiso calc R 1 1 . .
    C C31 0.0981(3) 0.11970(17) 0.73199(15) 0.0685(7) Uani d . 1 1 . .
    H H31 0.0690 0.1653 0.7083 0.082 Uiso calc R 1 1 . .
    C C32 0.2290(2) 0.23887(14) 0.86813(13) 0.0489(6) Uani d . 1 1 . .
    C C33 0.1259(2) 0.29713(13) 0.84202(14) 0.0522(6) Uani d . 1 1 . .
    C C34 0.1156(2) 0.33164(15) 0.77096(16) 0.0642(7) Uani d . 1 1 . .
    H H34 0.1747 0.3178 0.7377 0.077 Uiso calc R 1 1 . .
    C C35 0.0194(3) 0.38610(16) 0.74874(19) 0.0758(8) Uani d . 1 1 . .
    H H35 0.0127 0.4082 0.7007 0.091 Uiso calc R 1 1 . .
    C C36 -0.0656(3) 0.40701(16) 0.7980(2) 0.0777(9) Uani d . 1 1 . .
    C C37 -0.0583(3) 0.37409(19) 0.8685(2) 0.0842(9) Uani d . 1 1 . .
    H H37 -0.1172 0.3890 0.9015 0.101 Uiso calc R 1 1 . .
    C C38 0.0370(3) 0.31840(16) 0.89081(16) 0.0698(8) Uani d . 1 1 . .
    H H38 0.0412 0.2955 0.9384 0.084 Uiso calc R 1 1 . .
    N N1 0.54326(19) 0.29368(11) 0.96857(10) 0.0519(5) Uani d . 1 1 . .
    N N2 0.45940(18) 0.15261(11) 0.74562(10) 0.0497(5) Uani d . 1 1 . .
    O O1 0.1687(2) 0.52014(13) 0.99171(11) 0.0979(7) Uani d . 1 1 . .
    O O2 0.65372(19) 0.26133(11) 1.08976(10) 0.0793(6) Uani d . 1 1 . .
    O O3 0.51966(15) 0.13785(9) 0.82304(8) 0.0513(4) Uani d . 1 1 . .
    O O4 0.21907(18) 0.19892(11) 0.92295(10) 0.0692(5) Uani d . 1 1 . .
    Cl Cl1 -0.18375(10) 0.47664(6) 0.77110(7) 0.1308(4) Uani d . 1 1 . .
loop_
    _atom_site_aniso_label
    _atom_site_aniso_U_11
    _atom_site_aniso_U_22
    _atom_site_aniso_U_33
    _atom_site_aniso_U_12
    _atom_site_aniso_U_13
    _atom_site_aniso_U_23
    C1 0.113(3) 0.078(2) 0.091(2) 0.039(2) 0.005(2) 0.0199(19)
    C2 0.0778(18) 0.0607(18) 0.0536(16) 0.0226(14) 0.0088(14) -0.0012(14)
    C3 0.096(2) 0.0519(17) 0.0545(16) 0.0145(15) 0.0133(15) 0.0090(13)
    C4 0.0837(19) 0.0566(17) 0.0489(15) 0.0082(15) 0.0170(13) 0.0030(13)
    C5 0.0548(14) 0.0471(15) 0.0430(13) 0.0035(12) 0.0000(11) -0.0054(12)
    C6 0.0723(18) 0.0700(18) 0.0498(15) 0.0125(15) 0.0099(13) 0.0132(14)
    C7 0.084(2) 0.091(2) 0.0535(16) 0.0277(17) 0.0215(14) 0.0107(16)
    C8 0.0481(13) 0.0491(14) 0.0438(13) 0.0020(11) 0.0033(10) -0.0010(11)
    C9 0.0403(13) 0.0650(17) 0.0508(14) -0.0004(12) -0.0042(10) -0.0040(13)
    C10 0.0537(15) 0.0605(17) 0.0512(16) 0.0007(12) -0.0091(12) -0.0105(13)
    C11 0.0495(14) 0.0650(18) 0.0457(14) 0.0104(13) -0.0084(11) -0.0058(13)
    C12 0.080(2) 0.095(2) 0.0580(17) 0.0271(18) 0.0027(14) -0.0005(16)
    C13 0.122(3) 0.106(3) 0.077(2) 0.060(3) 0.004(2) -0.007(2)
    C14 0.148(4) 0.080(3) 0.092(3) 0.039(3) -0.014(3) -0.007(2)
    C15 0.112(3) 0.075(3) 0.091(2) 0.000(2) -0.010(2) 0.019(2)
    C16 0.0710(19) 0.075(2) 0.0696(19) 0.0076(16) 0.0004(15) 0.0054(16)
    C17 0.0471(13) 0.0475(14) 0.0350(11) 0.0047(11) 0.0050(9) -0.0009(11)
    C18 0.0419(12) 0.0458(14) 0.0396(12) 0.0019(10) 0.0037(9) 0.0001(10)
    C19 0.0415(12) 0.0592(15) 0.0387(12) 0.0030(11) 0.0005(9) 0.0007(11)
    C20 0.0489(14) 0.0538(15) 0.0451(13) -0.0039(12) 0.0098(11) -0.0106(12)
    C21 0.0522(15) 0.0765(19) 0.0610(16) -0.0079(14) 0.0027(12) 0.0081(15)
    C22 0.073(2) 0.093(2) 0.079(2) -0.0151(17) 0.0104(16) 0.0232(18)
    C23 0.069(2) 0.090(2) 0.096(2) -0.0198(17) 0.0265(18) 0.008(2)
    C24 0.0476(15) 0.094(2) 0.084(2) -0.0071(15) 0.0167(15) -0.0120(19)
    C25 0.0465(14) 0.0752(19) 0.0613(16) 0.0064(13) 0.0101(12) -0.0069(14)
    C26 0.0502(14) 0.0548(16) 0.0397(13) -0.0016(12) 0.0052(10) -0.0042(12)
    C27 0.0583(16) 0.0639(19) 0.084(2) -0.0020(15) -0.0022(14) -0.0003(16)
    C28 0.083(2) 0.0572(19) 0.089(2) -0.0065(16) 0.0047(17) 0.0030(16)
    C29 0.0679(19) 0.076(2) 0.0694(18) -0.0208(16) 0.0155(15) -0.0064(16)
    C30 0.0526(16) 0.091(2) 0.090(2) -0.0152(17) 0.0039(15) 0.0075(19)
    C31 0.0534(16) 0.077(2) 0.0726(18) -0.0081(14) -0.0015(13) 0.0103(15)
    C32 0.0526(14) 0.0484(15) 0.0466(14) -0.0005(11) 0.0094(11) -0.0017(12)
    C33 0.0432(13) 0.0490(15) 0.0646(16) 0.0015(11) 0.0087(11) -0.0039(13)
    C34 0.0509(15) 0.0632(18) 0.0787(19) 0.0096(13) 0.0103(13) 0.0086(15)
    C35 0.0585(17) 0.0674(19) 0.099(2) 0.0093(15) 0.0019(16) 0.0116(17)
    C36 0.0550(17) 0.0597(19) 0.114(3) 0.0115(14) -0.0048(17) -0.0134(19)
    C37 0.0585(18) 0.089(2) 0.107(3) 0.0188(17) 0.0163(17) -0.027(2)
    C38 0.0583(16) 0.077(2) 0.0760(18) 0.0093(15) 0.0149(14) -0.0115(16)
    N1 0.0569(12) 0.0550(13) 0.0407(11) 0.0073(10) -0.0040(9) -0.0063(10)
    N2 0.0462(11) 0.0620(13) 0.0387(10) 0.0027(10) -0.0020(8) -0.0027(9)
    O1 0.1229(18) 0.1013(17) 0.0726(13) 0.0604(15) 0.0244(12) 0.0142(12)
    O2 0.0865(13) 0.0973(15) 0.0458(11) 0.0217(11) -0.0194(9) -0.0177(10)
    O3 0.0540(9) 0.0556(10) 0.0408(8) 0.0124(8) -0.0055(7) -0.0049(8)
    O4 0.0768(12) 0.0724(13) 0.0636(11) 0.0104(10) 0.0279(9) 0.0149(10)
    Cl1 0.0894(7) 0.1048(8) 0.1876(11) 0.0526(6) -0.0169(6) -0.0139(7)
_geom_special_details
;
 All esds (except the esd in the dihedral angle between two l.s. planes)
 are estimated using the full covariance matrix.  The cell esds are taken
 into account individually in the estimation of esds in distances, angles
 and torsion angles; correlations between esds in cell parameters are only
 used when they are defined by crystal symmetry.  An approximate (isotropic)
 treatment of cell esds is used for estimating esds involving l.s. planes.
;
loop_
    _geom_bond_atom_site_label_1
    _geom_bond_atom_site_label_2
    _geom_bond_site_symmetry_2
    _geom_bond_distance
    _geom_bond_publ_flag
    C1 O1 . 1.415(3) ?
    C1 H1A . 0.9600 ?
    C1 H1B . 0.9600 ?
    C1 H1C . 0.9600 ?
    C2 O1 . 1.362(3) ?
    C2 C3 . 1.369(3) ?
    C2 C7 . 1.380(4) ?
    C3 C4 . 1.375(3) ?
    C3 H3 . 0.9300 ?
    C4 C5 . 1.370(3) ?
    C4 H4 . 0.9300 ?
    C5 C6 . 1.377(3) ?
    C5 N1 . 1.419(3) ?
    C6 C7 . 1.372(4) ?
    C6 H6 . 0.9300 ?
    C7 H7 . 0.9300 ?
    C8 N1 . 1.483(3) ?
    C8 C17 . 1.518(3) ?
    C8 C9 . 1.569(3) ?
    C8 H8 . 0.9800 ?
    C9 C11 . 1.496(3) ?
    C9 C10 . 1.527(3) ?
    C9 H9 . 0.9800 ?
    C10 O2 . 1.214(3) ?
    C10 N1 . 1.359(3) ?
    C11 C16 . 1.374(4) ?
    C11 C12 . 1.386(4) ?
    C12 C13 . 1.381(4) ?
    C12 H12 . 0.9300 ?
    C13 C14 . 1.355(5) ?
    C13 H13 . 0.9300 ?
    C14 C15 . 1.360(5) ?
    C14 H14 . 0.9300 ?
    C15 C16 . 1.394(4) ?
    C15 H15 . 0.9300 ?
    C16 H16 . 0.9300 ?
    C17 O3 . 1.451(2) ?
    C17 C18 . 1.529(3) ?
    C17 H17 . 0.9800 ?
    C18 C32 . 1.518(3) ?
    C18 C19 . 1.569(3) ?
    C18 H18 . 0.9800 ?
    C19 N2 . 1.457(3) ?
    C19 C26 . 1.517(3) ?
    C19 H19 . 0.9800 ?
    C20 C25 . 1.383(3) ?
    C20 C21 . 1.390(3) ?
    C20 N2 . 1.436(3) ?
    C21 C22 . 1.380(4) ?
    C21 H21 . 0.9300 ?
    C22 C23 . 1.367(4) ?
    C22 H22 . 0.9300 ?
    C23 C24 . 1.370(4) ?
    C23 H23 . 0.9300 ?
    C24 C25 . 1.371(4) ?
    C24 H24 . 0.9300 ?
    C25 H25 . 0.9300 ?
    C26 C27 . 1.368(3) ?
    C26 C31 . 1.375(3) ?
    C27 C28 . 1.390(4) ?
    C27 H27 . 0.9300 ?
    C28 C29 . 1.362(4) ?
    C28 H28 . 0.9300 ?
    C29 C30 . 1.367(4) ?
    C29 H29 . 0.9300 ?
    C30 C31 . 1.375(4) ?
    C30 H30 . 0.9300 ?
    C31 H31 . 0.9300 ?
    C32 O4 . 1.213(3) ?
    C32 C33 . 1.485(3) ?
    C33 C38 . 1.385(3) ?
    C33 C34 . 1.388(3) ?
    C34 C35 . 1.379(4) ?
    C34 H34 . 0.9300 ?
    C35 C36 . 1.360(4) ?
    C35 H35 . 0.9300 ?
    C36 C37 . 1.370(4) ?
    C36 Cl1 . 1.726(3) ?
    C37 C38 . 1.389(4) ?
    C37 H37 . 0.9300 ?
    C38 H38 . 0.9300 ?
    N2 O3 . 1.445(2) ?
loop_
    _geom_angle_atom_site_label_1
    _geom_angle_atom_site_label_2
    _geom_angle_atom_site_label_3
    _geom_angle_site_symmetry_1
    _geom_angle_site_symmetry_3
    _geom_angle
    _geom_angle_publ_flag
    O1 C1 H1A . . 109.5 ?
    O1 C1 H1B . . 109.5 ?
    H1A C1 H1B . . 109.5 ?
    O1 C1 H1C . . 109.5 ?
    H1A C1 H1C . . 109.5 ?
    H1B C1 H1C . . 109.5 ?
    O1 C2 C3 . . 124.4(2) ?
    O1 C2 C7 . . 116.1(2) ?
    C3 C2 C7 . . 119.4(2) ?
    C2 C3 C4 . . 119.6(2) ?
    C2 C3 H3 . . 120.2 ?
    C4 C3 H3 . . 120.2 ?
    C5 C4 C3 . . 121.2(2) ?
    C5 C4 H4 . . 119.4 ?
    C3 C4 H4 . . 119.4 ?
    C4 C5 C6 . . 119.3(2) ?
    C4 C5 N1 . . 120.9(2) ?
    C6 C5 N1 . . 119.8(2) ?
    C7 C6 C5 . . 119.7(2) ?
    C7 C6 H6 . . 120.2 ?
    C5 C6 H6 . . 120.2 ?
    C6 C7 C2 . . 120.8(2) ?
    C6 C7 H7 . . 119.6 ?
    C2 C7 H7 . . 119.6 ?
    N1 C8 C17 . . 111.74(18) ?
    N1 C8 C9 . . 86.49(16) ?
    C17 C8 C9 . . 116.66(19) ?
    N1 C8 H8 . . 113.1 ?
    C17 C8 H8 . . 113.1 ?
    C9 C8 H8 . . 113.1 ?
    C11 C9 C10 . . 119.9(2) ?
    C11 C9 C8 . . 122.33(19) ?
    C10 C9 C8 . . 85.07(17) ?
    C11 C9 H9 . . 109.1 ?
    C10 C9 H9 . . 109.1 ?
    C8 C9 H9 . . 109.1 ?
    O2 C10 N1 . . 131.6(2) ?
    O2 C10 C9 . . 135.7(2) ?
    N1 C10 C9 . . 92.71(19) ?
    C16 C11 C12 . . 118.2(3) ?
    C16 C11 C9 . . 121.9(2) ?
    C12 C11 C9 . . 119.8(3) ?
    C13 C12 C11 . . 120.8(3) ?
    C13 C12 H12 . . 119.6 ?
    C11 C12 H12 . . 119.6 ?
    C14 C13 C12 . . 120.0(3) ?
    C14 C13 H13 . . 120.0 ?
    C12 C13 H13 . . 120.0 ?
    C13 C14 C15 . . 120.7(4) ?
    C13 C14 H14 . . 119.7 ?
    C15 C14 H14 . . 119.7 ?
    C14 C15 C16 . . 119.7(4) ?
    C14 C15 H15 . . 120.1 ?
    C16 C15 H15 . . 120.1 ?
    C11 C16 C15 . . 120.6(3) ?
    C11 C16 H16 . . 119.7 ?
    C15 C16 H16 . . 119.7 ?
    O3 C17 C8 . . 110.41(17) ?
    O3 C17 C18 . . 106.27(16) ?
    C8 C17 C18 . . 114.33(18) ?
    O3 C17 H17 . . 108.6 ?
    C8 C17 H17 . . 108.6 ?
    C18 C17 H17 . . 108.6 ?
    C32 C18 C17 . . 113.52(18) ?
    C32 C18 C19 . . 115.19(17) ?
    C17 C18 C19 . . 102.05(17) ?
    C32 C18 H18 . . 108.6 ?
    C17 C18 H18 . . 108.6 ?
    C19 C18 H18 . . 108.6 ?
    N2 C19 C26 . . 112.38(19) ?
    N2 C19 C18 . . 102.75(16) ?
    C26 C19 C18 . . 114.55(17) ?
    N2 C19 H19 . . 109.0 ?
    C26 C19 H19 . . 109.0 ?
    C18 C19 H19 . . 109.0 ?
    C25 C20 C21 . . 119.0(2) ?
    C25 C20 N2 . . 118.8(2) ?
    C21 C20 N2 . . 121.9(2) ?
    C22 C21 C20 . . 119.9(2) ?
    C22 C21 H21 . . 120.1 ?
    C20 C21 H21 . . 120.1 ?
    C23 C22 C21 . . 120.6(3) ?
    C23 C22 H22 . . 119.7 ?
    C21 C22 H22 . . 119.7 ?
    C22 C23 C24 . . 119.5(3) ?
    C22 C23 H23 . . 120.2 ?
    C24 C23 H23 . . 120.2 ?
    C23 C24 C25 . . 120.9(3) ?
    C23 C24 H24 . . 119.5 ?
    C25 C24 H24 . . 119.5 ?
    C24 C25 C20 . . 120.0(3) ?
    C24 C25 H25 . . 120.0 ?
    C20 C25 H25 . . 120.0 ?
    C27 C26 C31 . . 117.7(2) ?
    C27 C26 C19 . . 123.8(2) ?
    C31 C26 C19 . . 118.4(2) ?
    C26 C27 C28 . . 121.0(3) ?
    C26 C27 H27 . . 119.5 ?
    C28 C27 H27 . . 119.5 ?
    C29 C28 C27 . . 120.4(3) ?
    C29 C28 H28 . . 119.8 ?
    C27 C28 H28 . . 119.8 ?
    C28 C29 C30 . . 118.8(3) ?
    C28 C29 H29 . . 120.6 ?
    C30 C29 H29 . . 120.6 ?
    C29 C30 C31 . . 120.7(3) ?
    C29 C30 H30 . . 119.7 ?
    C31 C30 H30 . . 119.7 ?
    C30 C31 C26 . . 121.3(3) ?
    C30 C31 H31 . . 119.4 ?
    C26 C31 H31 . . 119.4 ?
    O4 C32 C33 . . 120.7(2) ?
    O4 C32 C18 . . 120.6(2) ?
    C33 C32 C18 . . 118.7(2) ?
    C38 C33 C34 . . 118.6(2) ?
    C38 C33 C32 . . 118.6(2) ?
    C34 C33 C32 . . 122.7(2) ?
    C35 C34 C33 . . 121.3(3) ?
    C35 C34 H34 . . 119.4 ?
    C33 C34 H34 . . 119.4 ?
    C36 C35 C34 . . 119.2(3) ?
    C36 C35 H35 . . 120.4 ?
    C34 C35 H35 . . 120.4 ?
    C35 C36 C37 . . 121.1(3) ?
    C35 C36 Cl1 . . 119.3(3) ?
    C37 C36 Cl1 . . 119.6(3) ?
    C36 C37 C38 . . 120.0(3) ?
    C36 C37 H37 . . 120.0 ?
    C38 C37 H37 . . 120.0 ?
    C33 C38 C37 . . 119.8(3) ?
    C33 C38 H38 . . 120.1 ?
    C37 C38 H38 . . 120.1 ?
    C10 N1 C5 . . 133.33(19) ?
    C10 N1 C8 . . 94.76(18) ?
    C5 N1 C8 . . 131.89(18) ?
    C20 N2 O3 . . 109.67(16) ?
    C20 N2 C19 . . 117.59(18) ?
    O3 N2 C19 . . 103.78(15) ?
    C2 O1 C1 . . 118.5(2) ?
    N2 O3 C17 . . 108.38(15) ?
loop_
    _geom_torsion_atom_site_label_1
    _geom_torsion_atom_site_label_2
    _geom_torsion_atom_site_label_3
    _geom_torsion_atom_site_label_4
    _geom_torsion_site_symmetry_1
    _geom_torsion_site_symmetry_2
    _geom_torsion_site_symmetry_3
    _geom_torsion_site_symmetry_4
    _geom_torsion
    _geom_torsion_publ_flag
    O1 C2 C3 C4 . . . . -179.4(3) ?
    C7 C2 C3 C4 . . . . 0.0(4) ?
    C2 C3 C4 C5 . . . . 1.0(4) ?
    C3 C4 C5 C6 . . . . -1.5(4) ?
    C3 C4 C5 N1 . . . . 178.8(2) ?
    C4 C5 C6 C7 . . . . 0.9(4) ?
    N1 C5 C6 C7 . . . . -179.4(2) ?
    C5 C6 C7 C2 . . . . 0.1(4) ?
    O1 C2 C7 C6 . . . . 178.9(3) ?
    C3 C2 C7 C6 . . . . -0.6(5) ?
    N1 C8 C9 C11 . . . . 129.4(2) ?
    C17 C8 C9 C11 . . . . 16.8(3) ?
    N1 C8 C9 C10 . . . . 6.87(17) ?
    C17 C8 C9 C10 . . . . -105.7(2) ?
    C11 C9 C10 O2 . . . . 47.9(4) ?
    C8 C9 C10 O2 . . . . 172.6(3) ?
    C11 C9 C10 N1 . . . . -132.2(2) ?
    C8 C9 C10 N1 . . . . -7.50(18) ?
    C10 C9 C11 C16 . . . . 27.0(3) ?
    C8 C9 C11 C16 . . . . -77.3(3) ?
    C10 C9 C11 C12 . . . . -152.7(2) ?
    C8 C9 C11 C12 . . . . 103.0(3) ?
    C16 C11 C12 C13 . . . . 0.1(4) ?
    C9 C11 C12 C13 . . . . 179.8(3) ?
    C11 C12 C13 C14 . . . . -0.4(5) ?
    C12 C13 C14 C15 . . . . 0.9(6) ?
    C13 C14 C15 C16 . . . . -1.1(5) ?
    C12 C11 C16 C15 . . . . -0.2(4) ?
    C9 C11 C16 C15 . . . . -179.9(2) ?
    C14 C15 C16 C11 . . . . 0.7(5) ?
    N1 C8 C17 O3 . . . . -164.49(16) ?
    C9 C8 C17 O3 . . . . -67.2(2) ?
    N1 C8 C17 C18 . . . . 75.8(2) ?
    C9 C8 C17 C18 . . . . 173.01(18) ?
    O3 C17 C18 C32 . . . . 135.15(18) ?
    C8 C17 C18 C32 . . . . -102.8(2) ?
    O3 C17 C18 C19 . . . . 10.6(2) ?
    C8 C17 C18 C19 . . . . 132.61(18) ?
    C32 C18 C19 N2 . . . . -155.04(19) ?
    C17 C18 C19 N2 . . . . -31.6(2) ?
    C32 C18 C19 C26 . . . . -32.9(3) ?
    C17 C18 C19 C26 . . . . 90.6(2) ?
    C25 C20 C21 C22 . . . . -1.6(4) ?
    N2 C20 C21 C22 . . . . -176.0(2) ?
    C20 C21 C22 C23 . . . . 0.4(4) ?
    C21 C22 C23 C24 . . . . 0.7(5) ?
    C22 C23 C24 C25 . . . . -0.5(5) ?
    C23 C24 C25 C20 . . . . -0.8(4) ?
    C21 C20 C25 C24 . . . . 1.9(4) ?
    N2 C20 C25 C24 . . . . 176.3(2) ?
    N2 C19 C26 C27 . . . . 30.9(3) ?
    C18 C19 C26 C27 . . . . -85.9(3) ?
    N2 C19 C26 C31 . . . . -149.3(2) ?
    C18 C19 C26 C31 . . . . 93.9(3) ?
    C31 C26 C27 C28 . . . . -1.8(4) ?
    C19 C26 C27 C28 . . . . 178.0(2) ?
    C26 C27 C28 C29 . . . . 0.5(4) ?
    C27 C28 C29 C30 . . . . 0.6(4) ?
    C28 C29 C30 C31 . . . . -0.5(4) ?
    C29 C30 C31 C26 . . . . -0.8(4) ?
    C27 C26 C31 C30 . . . . 1.9(4) ?
    C19 C26 C31 C30 . . . . -177.9(2) ?
    C17 C18 C32 O4 . . . . -21.7(3) ?
    C19 C18 C32 O4 . . . . 95.4(3) ?
    C17 C18 C32 C33 . . . . 157.8(2) ?
    C19 C18 C32 C33 . . . . -85.1(3) ?
    O4 C32 C33 C38 . . . . 15.7(4) ?
    C18 C32 C33 C38 . . . . -163.8(2) ?
    O4 C32 C33 C34 . . . . -164.9(2) ?
    C18 C32 C33 C34 . . . . 15.6(3) ?
    C38 C33 C34 C35 . . . . 0.0(4) ?
    C32 C33 C34 C35 . . . . -179.4(2) ?
    C33 C34 C35 C36 . . . . 1.0(4) ?
    C34 C35 C36 C37 . . . . -1.0(5) ?
    C34 C35 C36 Cl1 . . . . 178.6(2) ?
    C35 C36 C37 C38 . . . . 0.1(5) ?
    Cl1 C36 C37 C38 . . . . -179.6(2) ?
    C34 C33 C38 C37 . . . . -1.0(4) ?
    C32 C33 C38 C37 . . . . 178.4(2) ?
    C36 C37 C38 C33 . . . . 1.0(4) ?
    O2 C10 N1 C5 . . . . 9.2(5) ?
    C9 C10 N1 C5 . . . . -170.7(2) ?
    O2 C10 N1 C8 . . . . -172.1(3) ?
    C9 C10 N1 C8 . . . . 7.93(19) ?
    C4 C5 N1 C10 . . . . 139.2(3) ?
    C6 C5 N1 C10 . . . . -40.5(4) ?
    C4 C5 N1 C8 . . . . -39.0(4) ?
    C6 C5 N1 C8 . . . . 141.3(2) ?
    C17 C8 N1 C10 . . . . 109.6(2) ?
    C9 C8 N1 C10 . . . . -7.72(19) ?
    C17 C8 N1 C5 . . . . -71.7(3) ?
    C9 C8 N1 C5 . . . . 170.9(2) ?
    C25 C20 N2 O3 . . . . 31.7(3) ?
    C21 C20 N2 O3 . . . . -154.0(2) ?
    C25 C20 N2 C19 . . . . 149.9(2) ?
    C21 C20 N2 C19 . . . . -35.8(3) ?
    C26 C19 N2 C20 . . . . 156.22(18) ?
    C18 C19 N2 C20 . . . . -80.1(2) ?
    C26 C19 N2 O3 . . . . -82.5(2) ?
    C18 C19 N2 O3 . . . . 41.1(2) ?
    C3 C2 O1 C1 . . . . 11.6(5) ?
    C7 C2 O1 C1 . . . . -167.9(3) ?
    C20 N2 O3 C17 . . . . 90.60(19) ?
    C19 N2 O3 C17 . . . . -35.8(2) ?
    C8 C17 O3 N2 . . . . -109.89(18) ?
    C18 C17 O3 N2 . . . . 14.6(2) ?
loop_
    _geom_hbond_atom_site_label_D
    _geom_hbond_atom_site_label_H
    _geom_hbond_atom_site_label_A
    _geom_hbond_site_symmetry_A
    _geom_hbond_distance_DH
    _geom_hbond_distance_HA
    _geom_hbond_distance_DA
    _geom_hbond_angle_DHA
    C19 H19 O2 4_565 0.98 2.41 3.338(3) 157.5
    C21 H21 O2 4_565 0.93 2.50 3.425(4) 173.2
    C37 H37 O1 3_567 0.93 2.58 3.407(4) 148.1
_iucr_refine_instructions_details
;
TITL PRUUSRII_0m in P2(1)/n
CELL  0.71073  10.1220  17.4890  17.7420   90.000   98.150   90.000
ZERR     4.00   0.0050   0.0050   0.0050    0.005    0.005    0.005
LATT   1
SYMM  1/2 - X, 1/2 + Y, 1/2 - Z
SFAC  C    H    N    O    CL
UNIT  152  124  8    16   4
MERG   2
FMAP   2
PLAN   25
L.S.   10
BOND $H
ACTA
CONF
EQIV $1 -1/2+x,1/2-y,-1/2+z
HTAB C19, O2_$1
EQIV $2 -1/2+x,1/2-y,-1/2+z
HTAB C21, O2_$2
EQIV $3 -x,1-y,2-z
HTAB C37, O1_$3
SIZE 0.20 0.25 0.30
WGHT    0.056600    0.751600
FVAR       0.15293
C1    1    0.123528    0.569104    0.929914    11.00000    0.11324    0.07798 =
         0.09150    0.01986    0.00499    0.03901
AFIX 137
H1A   2    0.194356    0.602979    0.921057    11.00000   -1.50000
H1B   2    0.048991    0.598494    0.941677    11.00000   -1.50000
H1C   2    0.096570    0.539058    0.885087    11.00000   -1.50000
AFIX   0
C2    1    0.263709    0.467089    0.982729    11.00000    0.07783    0.06074 =
         0.05362   -0.00124    0.00877    0.02257
C3    1    0.335673    0.465618    0.922960    11.00000    0.09554    0.05193 =
         0.05451    0.00899    0.01334    0.01448
AFIX  43
H3    2    0.321836    0.502769    0.885160    11.00000   -1.20000
AFIX   0
C4    1    0.428494    0.408893    0.919174    11.00000    0.08367    0.05658 =
         0.04889    0.00296    0.01701    0.00824
AFIX  43
H4    2    0.478235    0.408507    0.878943    11.00000   -1.20000
AFIX   0
C5    1    0.449070    0.352902    0.973597    11.00000    0.05479    0.04712 =
         0.04298   -0.00543    0.00003    0.00349
C6    1    0.377505    0.354657    1.034029    11.00000    0.07234    0.06998 =
         0.04976    0.01315    0.00987    0.01250
AFIX  43
H6    2    0.391416    0.317441    1.071762    11.00000   -1.20000
AFIX   0
C7    1    0.285597    0.411545    1.038328    11.00000    0.08368    0.09072 =
         0.05349    0.01069    0.02150    0.02773
AFIX  43
H7    2    0.237434    0.412695    1.079226    11.00000   -1.20000
AFIX   0
C8    1    0.578618    0.249643    0.902862    11.00000    0.04806    0.04913 =
         0.04385   -0.00098    0.00331    0.00196
AFIX  13
H8    2    0.607317    0.282141    0.863206    11.00000   -1.20000
AFIX   0
C9    1    0.698190    0.216624    0.959413    11.00000    0.04035    0.06501 =
         0.05078   -0.00402   -0.00423   -0.00038
AFIX  13
H9    2    0.780334    0.243217    0.951507    11.00000   -1.20000
AFIX   0
C10   1    0.634522    0.258423    1.020705    11.00000    0.05366    0.06046 =
         0.05118   -0.01054   -0.00907    0.00065
C11   1    0.725712    0.132708    0.966877    11.00000    0.04950    0.06504 =
         0.04574   -0.00580   -0.00844    0.01041
C12   1    0.828411    0.100871    0.933301    11.00000    0.07961    0.09453 =
         0.05804   -0.00052    0.00269    0.02711
AFIX  43
H12   2    0.879517    0.131931    0.906174    11.00000   -1.20000
AFIX   0
C13   1    0.855774    0.023604    0.939635    11.00000    0.12151    0.10558 =
         0.07684   -0.00732    0.00430    0.05994
AFIX  43
H13   2    0.924550    0.002855    0.916550    11.00000   -1.20000
AFIX   0
C14   1    0.782424   -0.021974    0.979478    11.00000    0.14779    0.07957 =
         0.09170   -0.00697   -0.01445    0.03851
AFIX  43
H14   2    0.802085   -0.073846    0.984211    11.00000   -1.20000
AFIX   0
C15   1    0.680291    0.007377    1.012636    11.00000    0.11203    0.07466 =
         0.09134    0.01939   -0.01025    0.00003
AFIX  43
H15   2    0.629470   -0.024436    1.039193    11.00000   -1.20000
AFIX   0
C16   1    0.652139    0.085353    1.006632    11.00000    0.07099    0.07539 =
         0.06957    0.00541    0.00045    0.00761
AFIX  43
H16   2    0.582912    0.105494    1.029756    11.00000   -1.20000
AFIX   0
C17   1    0.469326    0.193752    0.872308    11.00000    0.04709    0.04747 =
         0.03502   -0.00086    0.00501    0.00465
AFIX  13
H17   2    0.439784    0.166837    0.915402    11.00000   -1.20000
AFIX   0
C18   1    0.347789    0.230730    0.825255    11.00000    0.04186    0.04578 =
         0.03958    0.00008    0.00367    0.00192
AFIX  13
H18   2    0.373183    0.281656    0.809274    11.00000   -1.20000
AFIX   0
C19   1    0.324690    0.177549    0.753390    11.00000    0.04149    0.05920 =
         0.03868    0.00069    0.00054    0.00300
AFIX  13
H19   2    0.289618    0.208315    0.708853    11.00000   -1.20000
AFIX   0
C20   1    0.541898    0.204359    0.710080    11.00000    0.04885    0.05380 =
         0.04513   -0.01061    0.00980   -0.00388
C21   1    0.489663    0.251632    0.650204    11.00000    0.05219    0.07653 =
         0.06103    0.00809    0.00266   -0.00794
AFIX  43
H21   2    0.398148    0.252714    0.634118    11.00000   -1.20000
AFIX   0
C22   1    0.573868    0.296951    0.614684    11.00000    0.07251    0.09271 =
         0.07894    0.02320    0.01041   -0.01515
AFIX  43
H22   2    0.538636    0.328747    0.574830    11.00000   -1.20000
AFIX   0
C23   1    0.708587    0.295524    0.637554    11.00000    0.06915    0.09022 =
         0.09623    0.00815    0.02655   -0.01982
AFIX  43
H23   2    0.764797    0.326611    0.613800    11.00000   -1.20000
AFIX   0
C24   1    0.760234    0.247981    0.695708    11.00000    0.04762    0.09427 =
         0.08438   -0.01198    0.01672   -0.00709
AFIX  43
H24   2    0.851972    0.246696    0.710993    11.00000   -1.20000
AFIX   0
C25   1    0.678559    0.202246    0.731712    11.00000    0.04655    0.07517 =
         0.06125   -0.00688    0.01008    0.00642
AFIX  43
H25   2    0.715119    0.169795    0.770698    11.00000   -1.20000
AFIX   0
C26   1    0.231039    0.110908    0.759982    11.00000    0.05018    0.05482 =
         0.03966   -0.00421    0.00519   -0.00159
C27   1    0.270923    0.042256    0.792474    11.00000    0.05826    0.06391 =
         0.08354   -0.00034   -0.00216   -0.00196
AFIX  43
H27   2    0.360670    0.034307    0.810564    11.00000   -1.20000
AFIX   0
C28   1    0.179422   -0.015813    0.798879    11.00000    0.08276    0.05716 =
         0.08916    0.00296    0.00474   -0.00654
AFIX  43
H28   2    0.208339   -0.061946    0.821539    11.00000   -1.20000
AFIX   0
C29   1    0.047700   -0.005600    0.772192    11.00000    0.06786    0.07608 =
         0.06941   -0.00643    0.01553   -0.02085
AFIX  43
H29   2   -0.013826   -0.044189    0.776876    11.00000   -1.20000
AFIX   0
C30   1    0.007503    0.062363    0.738397    11.00000    0.05256    0.09149 =
         0.08989    0.00755    0.00390   -0.01519
AFIX  43
H30   2   -0.082055    0.069884    0.719552    11.00000   -1.20000
AFIX   0
C31   1    0.098131    0.119699    0.731993    11.00000    0.05337    0.07661 =
         0.07262    0.01027   -0.00146   -0.00812
AFIX  43
H31   2    0.069000    0.165302    0.708278    11.00000   -1.20000
AFIX   0
C32   1    0.229039    0.238867    0.868133    11.00000    0.05260    0.04837 =
         0.04657   -0.00169    0.00943   -0.00054
C33   1    0.125888    0.297129    0.842019    11.00000    0.04324    0.04897 =
         0.06461   -0.00390    0.00867    0.00150
C34   1    0.115618    0.331639    0.770963    11.00000    0.05094    0.06318 =
         0.07872    0.00857    0.01032    0.00961
AFIX  43
H34   2    0.174734    0.317770    0.737716    11.00000   -1.20000
AFIX   0
C35   1    0.019404    0.386104    0.748739    11.00000    0.05846    0.06735 =
         0.09875    0.01158    0.00186    0.00927
AFIX  43
H35   2    0.012707    0.408248    0.700691    11.00000   -1.20000
AFIX   0
C36   1   -0.065551    0.407011    0.797989    11.00000    0.05495    0.05975 =
         0.11368   -0.01340   -0.00485    0.01155
C37   1   -0.058299    0.374087    0.868515    11.00000    0.05849    0.08885 =
         0.10661   -0.02675    0.01635    0.01876
AFIX  43
H37   2   -0.117240    0.389035    0.901465    11.00000   -1.20000
AFIX   0
C38   1    0.037046    0.318395    0.890815    11.00000    0.05832    0.07661 =
         0.07600   -0.01149    0.01492    0.00935
AFIX  43
H38   2    0.041217    0.295450    0.938381    11.00000   -1.20000
AFIX   0
N1    3    0.543261    0.293680    0.968566    11.00000    0.05692    0.05496 =
         0.04065   -0.00634   -0.00401    0.00728
N2    3    0.459399    0.152610    0.745621    11.00000    0.04618    0.06202 =
         0.03867   -0.00270   -0.00204    0.00266
O1    4    0.168732    0.520138    0.991712    11.00000    0.12289    0.10132 =
         0.07265    0.01418    0.02435    0.06043
O2    4    0.653725    0.261328    1.089759    11.00000    0.08645    0.09727 =
         0.04579   -0.01769   -0.01940    0.02171
O3    4    0.519655    0.137846    0.823043    11.00000    0.05403    0.05559 =
         0.04080   -0.00493   -0.00547    0.01245
O4    4    0.219068    0.198918    0.922950    11.00000    0.07684    0.07240 =
         0.06361    0.01493    0.02786    0.01043
CL1   5   -0.183752    0.476645    0.771096    11.00000    0.08939    0.10475 =
         0.18758   -0.01394   -0.01690    0.05256
HKLF    4
REM  PRUUSRII_0m in P2(1)/n
REM R1 =  0.0438 for   3214 Fo > 4sig(Fo)  and  0.0960 for all   5491 data
REM    407 parameters refined using      0 restraints
END
WGHT      0.0456      0.9260
REM Highest difference peak  0.290,  deepest hole -0.406,  1-sigma level  0.034
Q1    1  -0.2373  0.4371  0.8099  11.00000  0.05    0.29
Q2    1  -0.1741  0.4887  0.7574  11.00000  0.05    0.16
Q3    1   0.3862  0.5202  0.9115  11.00000  0.05    0.13
Q4    1  -0.1288  0.3643  0.9412  11.00000  0.05    0.12
Q5    1   0.2401  0.5750  0.9775  11.00000  0.05    0.12
Q6    1   0.5029  0.3203  0.5421  11.00000  0.05    0.11
Q7    1   0.4807  0.2575  0.6973  11.00000  0.05    0.11
Q8    1  -0.2020  0.4720  0.8774  11.00000  0.05    0.11
Q9    1   0.3611  0.2663  0.8193  11.00000  0.05    0.11
Q10   1  -0.1760  0.3380  0.8958  11.00000  0.05    0.11
Q11   1   0.1077  0.3206  0.8715  11.00000  0.05    0.10
Q12   1   0.3863  0.2808  0.6570  11.00000  0.05    0.10
Q13   1   0.6178  0.1135  1.0720  11.00000  0.05    0.10
Q14   1   0.0450  0.5957  1.0048  11.00000  0.05    0.10
Q15   1   0.3662  0.2798  1.0662  11.00000  0.05    0.10
Q16   1   0.0978  0.4603  1.0381  11.00000  0.05    0.10
Q17   1   0.1441  0.4025  1.0686  11.00000  0.05    0.10
Q18   1  -0.1202  0.4498  0.9436  11.00000  0.05    0.10
Q19   1  -0.2438  0.3799  0.8355  11.00000  0.05    0.10
Q20   1   0.4316  0.2274  0.7084  11.00000  0.05    0.09
Q21   1   0.5538  0.4346  0.8987  11.00000  0.05    0.09
Q22   1   0.3156  0.3364  0.8626  11.00000  0.05    0.09
Q23   1  -0.0007  0.5778  0.9423  11.00000  0.05    0.09
Q24   1  -0.1606  0.3236  0.8245  11.00000  0.05    0.09
Q25   1   0.7653  0.3182  0.5749  11.00000  0.05    0.09
;
