# Supplementary material for: 4-[4-(4-Chloro­benzo­yl)-2,3-diphenyl­isoxazolidin-5-yl]-1-(4-meth­oxy­phen­yl)-3-phenyl­azetidin-2-one
Source: Acta Crystallogr Sect E Struct Rep Online. 2012 Sep 12;68(Pt 10):o2914. doi: 10.1107/S1600536812038123 (PMC3470261; doi:10.1107/S1600536812038123)
Supplement: Supplementary file 2 [file e-68-o2914-Isup2.hkl]

#
# h,k,l, Fc-squared, Fo-squared, sigma(Fo-squared) and status flag
#
data_I
_shelx_title ' PRUUSRII_0m in P2(1)/n'
_shelx_refln_list_code          4
_shelx_F_calc_maximum      209.28
_exptl_crystal_F_000      1288.00
_reflns_d_resolution_high  0.8380
 
loop_
 _symmetry_equiv_pos_as_xyz
 'x, y, z'
 '-x+1/2, y+1/2, -z+1/2'
 '-x, -y, -z'
 'x-1/2, -y-1/2, z-1/2'
 
_cell_length_a    10.1220
_cell_length_b    17.4890
_cell_length_c    17.7420
_cell_angle_alpha  90.000
_cell_angle_beta   98.150
_cell_angle_gamma  90.000
 
_shelx_F_squared_multiplier     1.000
 
loop_
 _refln_index_h
 _refln_index_k
 _refln_index_l
 _refln_F_squared_calc
 _refln_F_squared_meas
 _refln_F_squared_sigma
 _refln_observed_status
   2   0   0     4999.13     4783.50    148.37 o
   4   0   0     1821.15     1834.92     44.72 o
   6   0   0     1226.96     1117.04     34.62 o
   8   0   0      236.54      213.06     17.67 o
  10   0   0      120.87      135.18     17.83 o
   1   1   0     1651.07     1551.39     34.85 o
   2   1   0     5306.77     5120.33     66.20 o
   3   1   0      518.83      526.81     11.39 o
   4   1   0      123.87      117.96      6.51 o
   5   1   0      595.93      608.35     15.86 o
   6   1   0      185.50      208.74     10.45 o
   7   1   0       96.54       93.61      9.32 o
   8   1   0      206.93      212.06     12.89 o
   9   1   0       85.45       94.20     11.09 o
  10   1   0      144.93      146.90     12.79 o
  11   1   0        0.15       -7.97      7.97 o
   0   2   0     4613.83     4449.61    162.50 o
   1   2   0       59.48       62.20      2.57 o
   2   2   0     7673.57     7409.89     94.35 o
   3   2   0      231.43      236.09     10.10 o
   4   2   0      191.19      155.59      6.95 o
   5   2   0      753.08      810.25     31.17 o
   6   2   0      539.60      461.55     28.51 o
   7   2   0        1.08       10.86      5.95 o
   8   2   0      167.63      171.90     12.00 o
   9   2   0      130.50      148.92     12.14 o
  10   2   0       38.87       61.17     10.23 o
  11   2   0       32.77       32.11     10.18 o
   1   3   0     8296.90     7656.80     88.35 o
   2   3   0    31615.69    30164.19    373.06 o
   3   3   0     5885.51     5377.06     71.02 o
   4   3   0      182.52      160.98      7.06 o
   5   3   0      435.23      490.47     13.18 o
   6   3   0      912.63      918.37     23.58 o
   7   3   0      300.73      282.29     12.96 o
   8   3   0      118.76      115.47     12.41 o
   9   3   0       20.67       12.67      7.74 o
  10   3   0       77.29       67.72     10.76 o
  11   3   0       13.21        9.67      9.39 o
   0   4   0    20280.21    19600.36    272.72 o
   1   4   0      179.00      174.33      4.43 o
   2   4   0    21274.99    19946.16    248.36 o
   3   4   0      176.06      178.21      6.82 o
   4   4   0      779.87      765.48     25.00 o
   5   4   0       93.56      103.17      9.46 o
   6   4   0     1369.89     1358.75     26.04 o
   7   4   0       90.03       92.66      9.31 o
   8   4   0       44.20       42.62      9.08 o
   9   4   0        1.12        3.38      7.05 o
  10   4   0        5.27       -6.19      7.48 o
  11   4   0       73.53       98.54     17.34 o
   1   5   0       77.19       64.92      2.99 o
   2   5   0      384.74      388.82      8.74 o
   3   5   0     3184.71     3051.39     43.18 o
   4   5   0     2056.69     2186.35     35.08 o
   5   5   0      142.13      159.48      8.46 o
   6   5   0      162.18      151.37      9.15 o
   7   5   0      158.76      146.60     10.91 o
   8   5   0       95.49      101.30     10.86 o
   9   5   0       20.76       47.46      9.63 o
  10   5   0       32.65       48.54      9.78 o
  11   5   0       63.52       82.02     12.27 o
   0   6   0      285.31      218.22      8.52 o
   1   6   0     4521.27     4559.36     50.51 o
   2   6   0       68.60       79.88      4.46 o
   3   6   0      905.87      881.63     16.83 o
   4   6   0       42.87       73.19      6.16 o
   5   6   0      201.00      228.06     12.91 o
   6   6   0      574.68      597.00     22.03 o
   7   6   0      209.59      190.13     12.29 o
   8   6   0      477.68      479.66     17.10 o
   9   6   0       14.39        7.04      7.74 o
  10   6   0        6.95        9.28      8.68 o
  11   6   0       14.15       12.76      9.66 o
   1   7   0      345.19      331.69      6.86 o
   2   7   0     1959.70     1930.29     26.65 o
   3   7   0      274.69      276.17      8.46 o
   4   7   0     2342.20     2442.17     37.69 o
   5   7   0      860.90      828.39     18.70 o
   6   7   0       17.77       10.15      6.06 o
   7   7   0       26.19       32.81      7.66 o
   8   7   0        7.17        0.00      7.11 o
   9   7   0       19.68       -0.47      9.13 o
  10   7   0        0.32        2.03      8.52 o
  11   7   0        6.00       -5.59      9.04 o
   0   8   0     3691.47     3362.96     50.79 o
   1   8   0        0.87       -1.73      2.23 o
   2   8   0       95.41      103.19      5.08 o
   3   8   0      573.37      511.12     11.85 o
   4   8   0      121.60      133.62      7.23 o
   5   8   0       80.17      103.20      8.07 o
   6   8   0       29.59       40.71      7.82 o
   7   8   0      458.92      439.61     16.27 o
   8   8   0       47.96       41.69      8.86 o
   9   8   0      216.90      212.21     14.82 o
  10   8   0       30.87       23.80     10.10 o
  11   8   0       27.69       41.01     16.07 o
   1   9   0       63.99       57.40      5.63 o
   2   9   0     2591.25     2833.51     37.57 o
   3   9   0      112.61      121.38      6.05 o
   4   9   0      737.36      692.40     15.04 o
   5   9   0       26.52       36.01      6.04 o
   6   9   0      311.84      319.15     15.55 o
   7   9   0      342.80      346.53     15.88 o
   8   9   0       69.45       82.16      9.98 o
   9   9   0       68.43       79.32     16.60 o
  10   9   0        3.75      -12.81     12.81 o
   0  10   0      893.22      943.45     28.82 o
   1  10   0      798.37      781.58     14.00 o
   2  10   0       25.13       26.25      3.76 o
   3  10   0        3.56       -0.91      3.84 o
   4  10   0       75.80       88.98      6.67 o
   5  10   0       38.76       42.23      6.85 o
   6  10   0      186.22      187.10     15.72 o
   7  10   0        7.37        7.76     12.79 o
   8  10   0      395.95      476.36     20.91 o
   9  10   0       18.88       27.28     10.58 o
  10  10   0        3.82       -6.98     10.18 o
   1  11   0      147.05      157.59      5.60 o
   2  11   0       21.57       20.68      4.72 o
   3  11   0      139.86      136.44      6.66 o
   4  11   0      455.22      477.66     15.70 o
   5  11   0      359.65      333.71     14.31 o
   6  11   0      218.23      272.05     13.81 o
   7  11   0      307.18      306.75     16.06 o
   8  11   0       23.66       41.27     11.31 o
   9  11   0       48.96       49.92     13.91 o
  10  11   0       91.14      128.25     14.23 o
   0  12   0       69.15       89.83      8.68 o
   1  12   0       31.12       42.69      3.96 o
   2  12   0       99.13       92.95      7.65 o
   3  12   0      130.47      113.95      8.87 o
   4  12   0      759.51      700.74     19.73 o
   5  12   0       96.03       77.28      9.71 o
   6  12   0       57.38       55.86     10.04 o
   7  12   0       45.40       51.05     12.73 o
   8  12   0        0.40        3.86      8.36 o
   9  12   0       65.97       88.64     12.59 o
   1  13   0       84.66       90.31      7.58 o
   2  13   0      572.58      585.52     16.53 o
   3  13   0      152.56      138.71     12.42 o
   4  13   0      332.90      317.17     13.96 o
   5  13   0      144.99      112.23     11.22 o
   6  13   0      464.49      496.94     26.03 o
   7  13   0       32.19       18.18     11.89 o
   8  13   0       41.84       48.87     11.59 o
   9  13   0        5.43       -5.48      9.88 o
   0  14   0       83.14       73.79     20.10 o
   1  14   0        0.03       -9.78      9.95 o
   2  14   0      509.44      481.05     15.74 o
   3  14   0       11.81        8.96      7.19 o
   4  14   0       19.92       19.91     10.66 o
   5  14   0      223.86      197.60     19.15 o
   6  14   0       46.29       44.48      9.73 o
   7  14   0       35.63       33.15     14.81 o
   8  14   0        4.61       -5.10      8.57 o
   1  15   0       17.11       11.81      7.08 o
   2  15   0      381.65      430.41     18.33 o
   3  15   0        8.62        9.47      7.99 o
   4  15   0       12.92       -2.49     11.19 o
   5  15   0        1.24       -6.85     10.47 o
   6  15   0        0.01      -15.13     15.13 o
   7  15   0       65.81       52.65     13.73 o
   8  15   0        5.38      -10.95     11.91 o
   0  16   0        8.03      -17.53     21.81 o
   1  16   0      201.22      155.76     23.09 o
   2  16   0      183.50      158.22     22.65 o
   3  16   0        3.50       14.78     17.81 o
   4  16   0        1.65       -1.67     14.72 o
   5  16   0        0.88       -6.26     10.78 o
   6  16   0        0.54      -11.32     11.32 o
   7  16   0        7.64      -17.36     22.11 o
   1  17   0        1.28        2.01     18.89 o
   2  17   0        3.34       -8.34     16.63 o
   3  17   0        0.34        9.05     17.11 o
   4  17   0        3.67       38.83     20.45 o
   5  17   0       25.69       13.40     25.65 o
   6  17   0        3.88      -17.83     17.83 o
   0  18   0      519.77      463.49     47.03 o
   1  18   0      113.98      125.77     32.71 o
   2  18   0        0.01      -16.73     16.73 o
   3  18   0       19.02       12.94     18.41 o
   4  18   0       18.87       18.02     18.88 o
   5  18   0      142.18      204.91     45.54 o
   6  18   0        0.04      -11.97     29.93 o
   1  19   0        5.99       20.57     23.09 o
   2  19   0        9.69       40.87     39.34 o
   3  19   0        7.95       33.07     19.62 o
   4  19   0       18.12       24.04     20.50 o
   0  20   0       64.91       76.54     31.21 o
   1  20   0        1.14       14.68     20.10 o
   2  20   0       85.18      126.24     25.01 o
   3  20   0        1.43        4.50     19.89 o
 -11   0   1        4.61       -6.92     21.17 o
  -9   0   1      465.06      420.05     24.79 o
  -7   0   1       44.97       46.35     15.39 o
  -5   0   1       89.07       95.01     13.90 o
  -3   0   1     1002.29     1008.91     27.05 o
  -1   0   1    11400.00    11034.47    176.83 o
   1   0   1        5.65       27.79      3.85 o
   3   0   1     1687.72     1648.61     38.97 o
   5   0   1        7.13       -2.13      5.56 o
   7   0   1      326.90      319.02     45.54 o
   9   0   1      708.57      787.73     34.01 o
  11   0   1      124.66      127.41     19.20 o
 -12   1   1        0.70       10.74     12.08 o
 -11   1   1       17.92       17.50      9.23 o
 -10   1   1      157.27      214.87     14.37 o
  -9   1   1      564.14      566.82     20.18 o
  -8   1   1        7.89       15.31      7.39 o
  -7   1   1      186.27      180.36     10.74 o
  -6   1   1      262.79      244.64     16.58 o
  -5   1   1        8.38       -1.68      4.05 o
  -4   1   1     1049.29     1022.16     18.61 o
  -3   1   1     4643.47     4301.84     57.76 o
  -2   1   1     8900.62     8193.28    124.13 o
  -1   1   1     1629.88     1649.18     34.76 o
   0   1   1     1074.77     1100.92     18.67 o
   1   1   1     3162.85     2931.78     48.41 o
   2   1   1        5.34       11.18      3.04 o
   3   1   1       61.71       65.95      4.86 o
   4   1   1        7.13        2.47      3.47 o
   5   1   1     4155.80     4217.03     65.98 o
   6   1   1     1654.14     1731.32     33.34 o
   7   1   1       64.47       54.68      7.82 o
   8   1   1        7.05       -2.77      5.95 o
   9   1   1      213.49      187.53     13.29 o
  10   1   1       38.38       50.30      9.83 o
  11   1   1       31.45       34.32     10.34 o
 -11   2   1        8.73       -3.14      7.98 o
 -10   2   1        2.63       11.63      8.07 o
  -9   2   1       76.48       93.01     10.76 o
  -8   2   1       39.08       49.18      8.38 o
  -7   2   1      561.32      601.18     18.28 o
  -6   2   1     1171.40     1175.79     25.46 o
  -5   2   1     3814.59     3596.88     52.20 o
  -4   2   1      425.56      401.03     15.39 o
  -3   2   1      958.35      977.08     15.45 o
  -2   2   1     2544.39     2308.90     29.05 o
  -1   2   1     5625.73     5247.87     74.20 o
   0   2   1     4259.98     3845.11     54.33 o
   1   2   1     1367.74     1216.43     27.06 o
   2   2   1    11876.42    11188.69    140.92 o
   3   2   1     2087.08     1880.08     28.18 o
   4   2   1     1818.08     1673.75     29.67 o
   5   2   1      969.29      964.17     21.15 o
   6   2   1       81.64       78.21      7.90 o
   7   2   1        3.93        4.73      5.63 o
   8   2   1      485.49      490.75     18.23 o
   9   2   1      197.45      174.07     14.02 o
  10   2   1        6.02       12.27      9.84 o
  11   2   1        5.25        3.53     11.85 o
 -11   3   1       88.60       85.99     12.16 o
 -10   3   1       19.35       18.84      8.73 o
  -9   3   1       94.67      111.10     11.28 o
  -8   3   1      415.07      465.56     17.67 o
  -7   3   1       36.80       43.55     13.76 o
  -6   3   1      158.44      184.88      9.43 o
  -5   3   1      502.17      557.17     13.88 o
  -4   3   1      147.95      174.32      6.47 o
  -3   3   1      781.27      738.88     14.25 o
  -2   3   1       74.95       60.17      7.12 o
  -1   3   1     6284.82     5851.34     74.92 o
   0   3   1       42.29       29.98      1.60 o
   1   3   1    12619.58    12545.26    132.60 o
   2   3   1    22130.38    20739.77    287.63 o
   3   3   1       81.87       78.88      5.00 o
   4   3   1     2635.14     2590.00     38.53 o
   5   3   1       86.09       81.65      6.67 o
   6   3   1        6.50        1.67      6.05 o
   7   3   1       13.51       21.29      6.84 o
   8   3   1      304.52      303.31     14.74 o
   9   3   1        3.36        0.98      6.74 o
  10   3   1       89.50      100.40     12.28 o
  11   3   1       50.18       54.67     11.02 o
 -11   4   1        0.04        0.06      8.70 o
 -10   4   1       48.38       55.40     14.13 o
  -9   4   1        1.95        1.74      7.06 o
  -8   4   1     2133.38     2059.06     41.97 o
  -7   4   1       72.66       74.14      8.10 o
  -6   4   1      585.79      538.30     18.34 o
  -5   4   1      530.63      531.47     13.88 o
  -4   4   1       24.53       28.86      4.61 o
  -3   4   1      162.01      181.21      6.83 o
  -2   4   1     4108.04     4153.08     50.06 o
  -1   4   1     1096.44      986.56     14.68 o
   0   4   1     3702.92     3583.28     39.48 o
   1   4   1       34.41       25.48      2.88 o
   2   4   1     1603.67     1491.80     20.96 o
   3   4   1      657.72      698.06     16.04 o
   4   4   1     1227.56     1314.96     23.01 o
   5   4   1       68.56       61.55      6.38 o
   6   4   1      580.29      599.85     16.11 o
   7   4   1       32.99       43.81      7.82 o
   8   4   1      117.01      107.98     10.89 o
   9   4   1      408.61      461.30     18.79 o
  10   4   1        5.44       -3.85      7.51 o
  11   4   1        6.92       12.05      9.54 o
 -11   5   1       11.19        8.95      9.31 o
 -10   5   1      212.03      241.47     15.63 o
  -9   5   1        5.13        3.81      7.22 o
  -8   5   1      455.44      438.42     16.23 o
  -7   5   1      146.66      133.41      9.56 o
  -6   5   1     1095.55     1112.72     22.99 o
  -5   5   1     4881.37     4741.76     66.75 o
  -4   5   1     5352.83     5330.11     72.50 o
  -3   5   1     3818.20     3572.92     49.50 o
  -2   5   1      140.65      130.98      4.99 o
  -1   5   1      548.12      596.55     10.66 o
   0   5   1     1611.37     1507.55     18.36 o
   1   5   1      167.81      168.64      5.11 o
   2   5   1     1675.30     1653.84     22.92 o
   3   5   1     6581.54     6515.78     85.74 o
   4   5   1      578.41      485.61     12.82 o
   5   5   1       78.98       89.02      7.14 o
   6   5   1       76.10       82.29      7.72 o
   7   5   1      119.96      117.41     10.32 o
   8   5   1       16.62       15.98      7.78 o
   9   5   1       25.29       12.62      8.16 o
  10   5   1        0.55       10.31      8.70 o
  11   5   1        7.75        5.55      9.84 o
 -11   6   1        0.01       -2.37      8.60 o
 -10   6   1      235.03      193.50     17.90 o
  -9   6   1        7.78       -3.39      7.63 o
  -8   6   1      266.49      242.77     14.38 o
  -7   6   1        8.78       15.95      6.82 o
  -6   6   1       53.55       53.34      7.19 o
  -5   6   1      965.74      970.43     20.04 o
  -4   6   1     2279.14     2293.44     35.44 o
  -3   6   1     3610.56     3573.90     49.93 o
  -2   6   1       21.37       27.74      3.01 o
  -1   6   1      665.81      628.07     11.37 o
   0   6   1      379.84      360.14      7.41 o
   1   6   1      639.94      682.37     11.54 o
   2   6   1     1063.73     1121.51     17.38 o
   3   6   1      280.16      273.43     10.45 o
   4   6   1     4395.29     4688.97     73.00 o
   5   6   1      417.00      365.81     12.32 o
   6   6   1        2.47       -4.95      4.95 o
   7   6   1        5.30       -0.86      8.04 o
   8   6   1      336.35      334.20     15.86 o
   9   6   1       66.51       54.40      9.74 o
  10   6   1        0.30        1.46      8.20 o
  11   6   1        0.31        7.63      9.58 o
 -11   7   1       42.67       42.66     12.59 o
 -10   7   1        0.01       -7.55      8.04 o
  -9   7   1      105.80       99.59     10.77 o
  -8   7   1        2.16       -1.09      6.74 o
  -7   7   1      297.98      306.15     13.36 o
  -6   7   1       29.13        7.28      6.93 o
  -5   7   1        7.37        7.84      5.24 o
  -4   7   1      159.39      191.41      8.76 o
  -3   7   1      489.17      497.08     12.20 o
  -2   7   1      223.42      244.95      6.05 o
  -1   7   1      875.11      923.51     15.11 o
   0   7   1       46.04       54.18      3.48 o
   1   7   1     5752.31     5709.52     68.33 o
   2   7   1     2136.98     2139.05     29.09 o
   3   7   1      273.16      257.91     11.52 o
   4   7   1        5.42       -1.27      4.38 o
   5   7   1      118.06      121.26     10.12 o
   6   7   1        0.01        6.80      6.75 o
   7   7   1       61.18       60.61      8.95 o
   8   7   1       64.65       46.96      9.07 o
   9   7   1        1.79       -1.13      7.91 o
  10   7   1        3.55       16.79     11.66 o
  11   7   1       34.51       27.33     10.94 o
 -11   8   1        2.47        4.72     11.79 o
 -10   8   1        5.13        2.21     11.23 o
  -9   8   1       15.77       32.17      8.55 o
  -8   8   1      490.02      511.01     20.61 o
  -7   8   1       10.59       16.01      7.70 o
  -6   8   1      256.57      274.63     12.28 o
  -5   8   1        0.96        1.31      5.10 o
  -4   8   1       26.17       39.92      5.74 o
  -3   8   1      479.74      411.67     10.58 o
  -2   8   1     6236.57     6170.96     75.34 o
  -1   8   1      163.01      200.08      8.86 o
   0   8   1      649.49      681.44     11.89 o
   1   8   1      749.16      758.35     13.15 o
   2   8   1     1843.70     1901.63     26.84 o
   3   8   1      294.69      266.69      8.64 o
   4   8   1      108.83      132.73      7.83 o
   5   8   1      202.84      225.17     12.76 o
   6   8   1      264.96      275.00     12.41 o
   7   8   1       12.51        6.35      7.33 o
   8   8   1       37.79       39.00      8.95 o
   9   8   1       83.56       90.35     11.57 o
  10   8   1       27.64       21.74     10.02 o
 -10   9   1       27.88        9.86     10.22 o
  -9   9   1       11.70        1.75      9.46 o
  -8   9   1       16.92       10.34      7.88 o
  -7   9   1      210.60      196.25     12.14 o
  -6   9   1       38.89       55.76      8.13 o
  -5   9   1        5.65        0.81      6.41 o
  -4   9   1        6.27        7.86      4.85 o
  -3   9   1     2191.43     2189.29     31.03 o
  -2   9   1     4214.82     4261.87     54.47 o
  -1   9   1     1122.21     1049.11     17.41 o
   0   9   1      682.04      745.18     13.05 o
   1   9   1      199.52      192.51      6.38 o
   2   9   1      201.61      187.89      6.84 o
   3   9   1      496.63      469.69     12.65 o
   4   9   1      108.90      118.55     10.26 o
   5   9   1      108.90       99.01     10.16 o
   6   9   1      137.15      149.78     13.54 o
   7   9   1        4.98       11.69      7.73 o
   8   9   1        8.00        1.67      7.35 o
   9   9   1       76.37       50.37     10.23 o
  10   9   1        1.14       -4.83      9.94 o
 -10  10   1        4.09      -12.03     12.03 o
  -9  10   1       13.99       -1.01      9.32 o
  -8  10   1       38.66        5.89     10.99 o
  -7  10   1      183.48      173.95     17.58 o
  -6  10   1       18.05       10.78      7.69 o
  -5  10   1      176.94      170.09      8.92 o
  -4  10   1       86.31       77.76      6.72 o
  -3  10   1      239.41      282.27      9.92 o
  -2  10   1       12.78       14.61      4.30 o
  -1  10   1      797.03      757.06     14.44 o
   0  10   1       41.57       39.86      3.93 o
   1  10   1      195.32      201.59      6.94 o
   2  10   1       73.04       62.43      5.86 o
   3  10   1      915.34      883.72     16.88 o
   4  10   1       34.17       31.23      5.76 o
   5  10   1       16.96       11.58      7.24 o
   6  10   1     1409.83     1384.69     29.12 o
   7  10   1       58.47       59.32      8.81 o
   8  10   1      461.42      479.93     18.98 o
   9  10   1        2.36        5.04     10.87 o
  10  10   1       28.45       49.45     12.21 o
 -10  11   1        2.56        2.34     10.55 o
  -9  11   1        5.12       21.10     10.23 o
  -8  11   1       24.34       30.35      9.52 o
  -7  11   1      109.20       72.49     12.56 o
  -6  11   1      274.12      225.11     13.21 o
  -5  11   1        7.23       10.76      7.55 o
  -4  11   1      226.06      228.98     11.54 o
  -3  11   1        6.47        4.28      6.06 o
  -2  11   1        0.02        0.41      4.93 o
  -1  11   1      298.12      303.58     13.07 o
   0  11   1       80.64       87.51      4.86 o
   1  11   1        6.27        4.10      3.58 o
   2  11   1       20.37       22.35      4.70 o
   3  11   1        9.74        4.16      5.34 o
   4  11   1       63.50       62.67      6.46 o
   5  11   1        0.04       -5.67      5.67 o
   6  11   1        0.04       -6.96     10.87 o
   7  11   1      137.29      147.51     22.53 o
   8  11   1        6.31       16.16      9.23 o
   9  11   1       18.79       11.28      9.07 o
  10  11   1       27.41       23.42     11.54 o
  -9  12   1       13.01       -9.09      9.09 o
  -8  12   1        4.65        9.88      9.28 o
  -7  12   1      124.97      120.00     14.16 o
  -6  12   1      195.46      209.35     14.82 o
  -5  12   1       84.41       89.46     10.08 o
  -4  12   1      339.94      323.28     13.65 o
  -3  12   1       15.31       16.75      6.86 o
  -2  12   1       68.10       88.76      7.71 o
  -1  12   1      106.80      102.59      6.36 o
   0  12   1     1920.49     1937.96     25.81 o
   1  12   1        1.09        2.90      4.08 o
   2  12   1      120.72      136.92      6.88 o
   3  12   1      462.44      471.05     15.07 o
   4  12   1      264.83      271.71     12.81 o
   5  12   1      206.46      206.47     12.20 o
   6  12   1       91.77      112.56     13.53 o
   7  12   1      264.07      278.62     15.48 o
   8  12   1       44.01       38.39     10.57 o
   9  12   1        0.85       -6.86      9.35 o
  -9  13   1        1.65       -6.44      9.80 o
  -8  13   1       66.35       89.43     17.54 o
  -7  13   1       32.51       20.46     12.29 o
  -6  13   1        2.52       -1.03     10.45 o
  -5  13   1      821.97      828.95     22.72 o
  -4  13   1       11.38        2.86      7.70 o
  -3  13   1      308.33      357.64     14.19 o
  -2  13   1       12.22       16.45      6.52 o
  -1  13   1       46.03       55.73      5.65 o
   0  13   1        7.51       10.15      4.19 o
   1  13   1      295.17      323.69     11.74 o
   2  13   1       84.16       83.81      7.78 o
   3  13   1       17.30       13.33      7.43 o
   4  13   1      184.49      160.70     10.76 o
   5  13   1       63.14       80.52      9.88 o
   6  13   1        4.52      -10.15     10.15 o
   7  13   1        0.74       -6.85      7.92 o
   8  13   1       15.85       30.74     10.48 o
   9  13   1        2.46       13.01     10.16 o
  -8  14   1       60.62       90.73     12.45 o
  -7  14   1       16.67       16.03      9.48 o
  -6  14   1        8.31       -8.46      8.46 o
  -5  14   1      100.04       98.71     10.47 o
  -4  14   1        6.22       17.94      8.72 o
  -3  14   1       43.83       52.23      8.62 o
  -2  14   1       19.24       20.66      7.07 o
  -1  14   1        7.91       21.41      8.43 o
   0  14   1      316.73      328.79     14.34 o
   1  14   1      252.82      265.22     28.06 o
   2  14   1       55.04       45.98      8.41 o
   3  14   1       43.24       50.67      9.77 o
   4  14   1       26.53       17.96      7.38 o
   5  14   1      167.65      164.26     11.81 o
   6  14   1       56.96       68.54     12.94 o
   7  14   1        0.05        8.22     11.37 o
   8  14   1       10.67        2.79      9.25 o
  -8  15   1       84.39       81.91     21.86 o
  -7  15   1        7.92       -6.23      9.54 o
  -6  15   1        2.00       -9.13      9.13 o
  -5  15   1        7.64       14.79      8.55 o
  -4  15   1       21.08       21.65      8.58 o
  -3  15   1        1.96       -7.08      7.08 o
  -2  15   1      129.23      109.29     10.45 o
  -1  15   1      128.56      115.53     13.20 o
   0  15   1      107.33      114.91     13.58 o
   1  15   1       52.40       40.61     20.15 o
   2  15   1       46.70       50.33     17.77 o
   3  15   1      285.10      271.38     26.47 o
   4  15   1      118.50       98.94     12.38 o
   5  15   1       15.20       17.42     11.26 o
   6  15   1        0.02      -10.88     16.11 o
   7  15   1      107.47      147.47     16.18 o
   8  15   1       35.05       17.42     18.10 o
  -7  16   1       24.85        4.04     15.14 o
  -6  16   1        0.01        1.46     14.32 o
  -5  16   1        0.18       -7.27     13.51 o
  -4  16   1        1.49        4.70     18.14 o
  -3  16   1        1.63       21.69     17.81 o
  -2  16   1      986.44     1018.98     33.32 o
  -1  16   1        0.05       -1.30      9.64 o
   0  16   1       87.55       95.53     19.01 o
   1  16   1       93.66       98.88     18.47 o
   2  16   1       18.64       30.01     12.01 o
   3  16   1        2.94       -6.30     11.23 o
   4  16   1      215.78      249.11     31.71 o
   5  16   1       12.37        6.20     13.69 o
   6  16   1        0.10        6.81     11.59 o
   7  16   1       11.95        3.04     21.12 o
  -6  17   1       10.93       -5.50     39.12 o
  -5  17   1       10.21       -0.87     18.88 o
  -4  17   1        4.80       25.87     19.50 o
  -3  17   1      105.20      152.92     31.85 o
  -2  17   1       32.77       30.20     38.91 o
  -1  17   1      119.21      145.00     29.93 o
   0  17   1       78.38      114.77     21.58 o
   1  17   1        0.19      -16.19     16.38 o
   2  17   1       12.80       23.02     19.24 o
   3  17   1       11.13       30.49     19.65 o
   4  17   1       30.82       52.80     20.39 o
   5  17   1        8.79        7.92     20.09 o
   6  17   1       30.15       -1.91     20.84 o
  -6  18   1        5.04       15.18     21.47 o
  -5  18   1       54.74       56.95     33.35 o
  -4  18   1       22.78       24.47     20.58 o
  -3  18   1        3.27        7.68     17.95 o
  -2  18   1       30.03       19.85     20.95 o
  -1  18   1        2.39       14.50     19.32 o
   0  18   1        1.79        6.92     18.93 o
   1  18   1      236.56      248.28     44.04 o
   2  18   1        0.64       12.40     18.44 o
   3  18   1       20.75       22.77     19.42 o
   4  18   1        7.94        4.56     19.34 o
   5  18   1        0.33       10.65     20.44 o
  -4  19   1       14.86       49.22     21.76 o
  -3  19   1       75.74       78.88     21.92 o
  -2  19   1        2.97       -8.44     18.13 o
  -1  19   1        1.12       -7.59     18.85 o
   0  19   1        0.26        9.83     19.05 o
   1  19   1      266.15      318.23     56.44 o
   2  19   1       25.32       49.43     21.04 o
   3  19   1       36.47       45.23     24.16 o
   4  19   1        2.57       32.83     20.76 o
  -3  20   1        0.08        9.25     18.63 o
  -2  20   1        0.03       11.33     18.44 o
  -1  20   1        7.47       40.60     21.00 o
   0  20   1       27.50       62.87     21.67 o
   1  20   1       31.88       50.67     29.50 o
   2  20   1        5.61       36.66     19.72 o
   3  20   1       29.99       64.67     38.05 o
 -12   0   2       71.22       60.85     16.73 o
 -10   0   2      479.65      546.68     29.47 o
  -8   0   2      349.28      341.24     21.36 o
  -6   0   2      498.92      451.94     21.06 o
  -4   0   2     3499.56     3279.70     73.14 o
  -2   0   2     1434.37     1243.99     18.62 o
   0   0   2      938.39      813.18     14.89 o
   2   0   2    23206.61    23002.83    449.72 o
   4   0   2     1898.96     1919.13     46.82 o
   6   0   2      221.47      207.37     14.91 o
   8   0   2      191.10      227.29     37.63 o
  10   0   2      101.90      109.57     17.72 o
 -12   1   2       92.22       90.48     32.50 o
 -11   1   2        0.09        7.08     10.24 o
 -10   1   2       75.85       81.41     10.72 o
  -9   1   2       10.90        5.28      7.67 o
  -8   1   2        2.56       -2.03      6.35 o
  -7   1   2      158.58      170.91     10.60 o
  -6   1   2       64.63       51.60      6.66 o
  -5   1   2      143.08      115.39      7.07 o
  -4   1   2      106.67      125.22      6.45 o
  -3   1   2       60.35       70.35      3.76 o
  -2   1   2     1634.15     1592.67     18.04 o
  -1   1   2     5823.94     5088.65     58.84 o
   0   1   2     9575.19     9243.56    105.47 o
   1   1   2     1364.65     1362.07     21.52 o
   2   1   2      206.77      174.60      6.47 o
   3   1   2     2136.53     1920.58     31.89 o
   4   1   2     2158.53     2083.49     35.30 o
   5   1   2     1432.04     1508.34     29.01 o
   6   1   2      709.04      701.29     26.11 o
   7   1   2       53.07       51.73      7.91 o
   8   1   2       92.00      100.76     10.74 o
   9   1   2      124.55      133.35     12.17 o
  10   1   2        1.49       11.75      8.32 o
  11   1   2        7.17        1.08      8.96 o
 -12   2   2        8.81       -0.89     12.22 o
 -11   2   2       59.42       73.15     11.85 o
 -10   2   2        0.60       -4.13      7.50 o
  -9   2   2        5.37       13.27      7.64 o
  -8   2   2        6.07       -1.26      6.43 o
  -7   2   2       17.66       11.76      5.98 o
  -6   2   2      372.30      393.88     12.69 o
  -5   2   2      601.96      616.03     14.81 o
  -4   2   2      751.34      809.12     14.67 o
  -3   2   2      297.48      274.50      7.33 o
  -2   2   2      906.06      839.57     11.70 o
  -1   2   2    33053.48    32307.16    398.33 o
   0   2   2      548.78      529.77      9.76 o
   1   2   2     2240.57     2147.48     32.64 o
   2   2   2     5973.03     5602.20     72.77 o
   3   2   2     1463.58     1430.61     25.26 o
   4   2   2      256.53      297.34     11.10 o
   5   2   2       76.62       82.70      7.21 o
   6   2   2      222.29      176.53     10.05 o
   7   2   2        2.24        8.09      5.92 o
   8   2   2      611.79      672.97     21.36 o
   9   2   2       88.07       83.84     10.68 o
  10   2   2       98.03       90.58     11.56 o
  11   2   2        7.19       20.50     10.33 o
 -11   3   2        0.04        1.76      8.21 o
 -10   3   2      112.80      108.33     11.72 o
  -9   3   2      269.65      223.56     17.96 o
  -8   3   2       59.52       72.60     10.43 o
  -7   3   2      448.99      460.09     14.79 o
  -6   3   2      142.80      115.30      8.09 o
  -5   3   2        2.23        7.07      3.82 o
  -4   3   2       21.43       35.32      4.70 o
  -3   3   2     1619.41     1445.65     20.86 o
  -2   3   2     1933.25     1882.30     24.79 o
  -1   3   2    24443.24    24410.03    337.48 o
   0   3   2     1861.50     2069.36     31.30 o
   1   3   2    15033.84    14457.18    164.75 o
   2   3   2     7786.64     7427.84     87.33 o
   3   3   2     1378.37     1298.28     21.51 o
   4   3   2      170.85      191.91      7.86 o
   5   3   2        7.07        8.04      4.86 o
   6   3   2       29.59       37.91      7.22 o
   7   3   2      161.99      192.55     20.61 o
   8   3   2        0.07       -6.38      6.38 o
   9   3   2      106.81       88.92     11.19 o
  10   3   2       35.28       31.33      9.63 o
  11   3   2       45.35       38.20     11.24 o
 -11   4   2        6.35        8.40      9.28 o
 -10   4   2       88.28      114.29     13.30 o
  -9   4   2       28.67       29.78      8.32 o
  -8   4   2      480.52      520.68     17.34 o
  -7   4   2      211.25      246.31     11.57 o
  -6   4   2      326.80      326.77     11.92 o
  -5   4   2      678.85      660.29     14.19 o
  -4   4   2     1916.54     1948.65     30.60 o
  -3   4   2        2.63        2.12      2.79 o
  -2   4   2     1657.28     1465.66     20.31 o
  -1   4   2        2.18        6.06      3.72 o
   0   4   2     1057.83     1052.09     13.32 o
   1   4   2    24654.84    24360.32    276.13 o
   2   4   2      727.71      665.25     13.53 o
   3   4   2      191.03      199.72      7.49 o
   4   4   2     2062.23     2009.36     31.93 o
   5   4   2        4.06       10.59      5.14 o
   6   4   2       71.53       81.67      8.46 o
   7   4   2      167.92      190.75     11.79 o
   8   4   2       14.70        2.18      7.23 o
   9   4   2        0.12        2.23      7.59 o
  10   4   2        0.14        9.47      8.70 o
  11   4   2        0.36        0.25      9.27 o
 -11   5   2        3.11       -4.35      8.21 o
 -10   5   2       16.90        4.07     13.64 o
  -9   5   2       12.64       -0.42      7.53 o
  -8   5   2       97.82       94.91      9.84 o
  -7   5   2       37.14       40.88      7.16 o
  -6   5   2      239.76      265.04      9.88 o
  -5   5   2        3.64       11.59      7.62 o
  -4   5   2      724.02      600.14     14.06 o
  -3   5   2     2405.24     2379.16     31.77 o
  -2   5   2      501.62      496.66      9.46 o
  -1   5   2     1100.80     1042.57     17.19 o
   0   5   2     1191.15     1205.30     15.08 o
   1   5   2      994.83     1008.97     13.60 o
   2   5   2    12781.98    12673.25    160.32 o
   3   5   2     4415.34     4305.39     59.21 o
   4   5   2       79.80       62.39      6.79 o
   5   5   2      142.99      157.69     14.19 o
   6   5   2      105.21      113.89      9.69 o
   7   5   2      202.01      202.77     12.21 o
   8   5   2       10.93       16.89      8.24 o
   9   5   2       15.08        0.71      8.11 o
  10   5   2        3.78       -0.64      8.66 o
  11   5   2        2.81        1.38      9.93 o
 -11   6   2       17.42        3.71      8.67 o
 -10   6   2        0.37        1.51      9.39 o
  -9   6   2       22.66       26.25      8.42 o
  -8   6   2       10.48        0.63      7.85 o
  -7   6   2       96.67       86.81      9.17 o
  -6   6   2      136.46      142.18      8.07 o
  -5   6   2      177.89      204.29      9.14 o
  -4   6   2     1052.03      991.41     20.34 o
  -3   6   2     3552.53     3772.16     47.62 o
  -2   6   2       81.20       88.75      6.39 o
  -1   6   2      686.53      641.85     12.57 o
   0   6   2     1642.79     1430.77     17.86 o
   1   6   2     1296.88     1317.75     17.09 o
   2   6   2      300.30      254.39      7.34 o
   3   6   2      435.84      442.67     12.42 o
   4   6   2     1301.36     1229.82     20.99 o
   5   6   2      510.45      530.80     17.29 o
   6   6   2      826.82      832.99     20.22 o
   7   6   2       47.81       39.06      8.73 o
   8   6   2      505.51      535.11     23.38 o
   9   6   2        3.16       -6.55      8.00 o
  10   6   2        0.02       -8.39      8.76 o
  11   6   2        8.88       -6.84      9.74 o
 -11   7   2       21.00       46.51     13.45 o
 -10   7   2        5.69        8.91      9.00 o
  -9   7   2      177.83      140.44     11.71 o
  -8   7   2       40.51       41.28      8.49 o
  -7   7   2      523.83      483.34     16.35 o
  -6   7   2     2416.40     2357.10     39.17 o
  -5   7   2      471.26      518.04     16.91 o
  -4   7   2       92.95       87.20      7.57 o
  -3   7   2        3.82        6.01      5.39 o
  -2   7   2      435.35      429.31     11.92 o
  -1   7   2       32.43       30.41      4.32 o
   0   7   2      448.38      453.28      7.94 o
   1   7   2      146.94      119.27      8.00 o
   2   7   2        2.05        8.67      3.38 o
   3   7   2      990.51     1071.96     20.56 o
   4   7   2      473.99      480.40     14.09 o
   5   7   2      323.60      338.41     11.39 o
   6   7   2      283.32      268.52     17.40 o
   7   7   2      111.73      136.66     12.63 o
   8   7   2      339.08      340.28     16.54 o
   9   7   2       46.40       46.82     12.34 o
  10   7   2        6.34        0.57      9.17 o
  11   7   2        9.26       17.78     11.24 o
 -11   8   2        6.41        5.77     10.78 o
 -10   8   2        0.01        8.90      9.38 o
  -9   8   2       75.40       65.06     12.61 o
  -8   8   2       26.73       16.40      8.16 o
  -7   8   2       51.72       29.06      7.81 o
  -6   8   2      183.42      181.97     10.39 o
  -5   8   2      360.00      375.68     12.80 o
  -4   8   2     1127.68     1048.28     24.68 o
  -3   8   2      476.93      508.74     10.42 o
  -2   8   2        0.13        6.28      3.88 o
  -1   8   2      588.69      580.84     12.75 o
   0   8   2        8.95       19.62      2.87 o
   1   8   2      188.66      207.36      6.46 o
   2   8   2     1455.65     1485.58     22.17 o
   3   8   2       51.09       40.28      5.48 o
   4   8   2       40.51       38.80      6.83 o
   5   8   2        0.31       -5.19      5.19 o
   6   8   2      585.70      566.42     17.51 o
   7   8   2      415.66      448.96     16.50 o
   8   8   2       39.01       36.17      8.79 o
   9   8   2       19.87       14.51      9.54 o
  10   8   2       19.91       18.06     10.67 o
 -10   9   2        0.27       -8.31      9.62 o
  -9   9   2      153.22      153.27     14.84 o
  -8   9   2      136.12      120.56     12.92 o
  -7   9   2      122.09      112.93     10.98 o
  -6   9   2       12.66       16.64      9.62 o
  -5   9   2      109.27      101.14      8.10 o
  -4   9   2      562.13      548.70     13.08 o
  -3   9   2      117.80      129.06      7.13 o
  -2   9   2        2.30       19.18      4.46 o
  -1   9   2        2.46       -1.05      4.64 o
   0   9   2       33.20       42.57      3.73 o
   1   9   2       18.29       15.36      3.31 o
   2   9   2      673.40      679.88     13.28 o
   3   9   2      817.90      937.14     17.18 o
   4   9   2      682.96      703.48     17.53 o
   5   9   2      123.28      109.63      9.63 o
   6   9   2      173.41      166.56     10.11 o
   7   9   2      421.85      376.97     14.15 o
   8   9   2        1.57        5.81      7.46 o
   9   9   2        0.33        0.77      8.92 o
  10   9   2        1.61      -10.79     10.79 o
 -10  10   2        4.68       -7.34      9.66 o
  -9  10   2       26.62       19.63     10.33 o
  -8  10   2        0.36        2.94      9.41 o
  -7  10   2      180.32      149.21     13.27 o
  -6  10   2      216.87      174.81     15.10 o
  -5  10   2        1.19       -3.02      6.30 o
  -4  10   2     1807.48     1856.47     28.72 o
  -3  10   2      676.88      665.95     15.20 o
  -2  10   2        8.18        2.77      4.25 o
  -1  10   2     1135.15     1196.19     22.92 o
   0  10   2        0.24       -3.92      3.92 o
   1  10   2      150.26      144.16      7.11 o
   2  10   2      207.83      231.23      7.80 o
   3  10   2        1.08        3.94      5.45 o
   4  10   2        2.23       -0.85      6.47 o
   5  10   2       74.59       89.29      9.61 o
   6  10   2       55.49       55.49      8.13 o
   7  10   2      128.02      100.83      9.70 o
   8  10   2        0.49       -4.85      8.24 o
   9  10   2       32.12       17.43     11.79 o
  10  10   2       48.07       41.33     12.43 o
 -10  11   2       28.48       31.18     14.31 o
  -9  11   2        0.08       15.16     10.22 o
  -8  11   2       18.10       11.13      9.76 o
  -7  11   2      153.20      143.77     13.52 o
  -6  11   2      486.78      444.57     16.84 o
  -5  11   2        2.11       -6.73      7.29 o
  -4  11   2       83.55       90.28     10.26 o
  -3  11   2        8.38       11.76      5.01 o
  -2  11   2       15.20        9.11      5.88 o
  -1  11   2      191.97      186.93      7.51 o
   0  11   2      781.14      744.45     13.64 o
   1  11   2      137.10      154.05      6.41 o
   2  11   2        0.16        1.11      3.86 o
   3  11   2       32.74       39.61      5.74 o
   4  11   2       16.52       22.54      5.79 o
   5  11   2        1.30       -7.42      7.42 o
   6  11   2       11.01       10.66      6.74 o
   7  11   2       14.94        0.21     11.22 o
   8  11   2      191.82      180.32     14.05 o
   9  11   2        0.16       -9.00      9.00 o
  -9  12   2       10.17      -10.66     10.66 o
  -8  12   2        9.25        9.42     10.65 o
  -7  12   2       56.97       59.37     11.37 o
  -6  12   2       19.47       13.12     10.76 o
  -5  12   2      177.90      200.67     12.17 o
  -4  12   2      128.09      151.39     10.60 o
  -3  12   2       13.41       19.54      7.12 o
  -2  12   2       66.01       59.30      6.01 o
  -1  12   2       60.40       63.28      6.21 o
   0  12   2       31.05       34.02      4.88 o
   1  12   2       65.20       71.91      7.65 o
   2  12   2       19.97       21.74      4.56 o
   3  12   2      297.42      281.58      9.76 o
   4  12   2        7.79        2.54     11.03 o
   5  12   2       79.90       68.07     13.82 o
   6  12   2      172.19      139.44     14.08 o
   7  12   2       23.63       32.73      9.82 o
   8  12   2        2.77        8.78      8.74 o
   9  12   2       17.71       -6.92      9.26 o
  -9  13   2        5.63       -8.98      8.98 o
  -8  13   2        1.26      -10.97     10.97 o
  -7  13   2       37.15       39.13     10.05 o
  -6  13   2       41.83       26.35     14.31 o
  -5  13   2        8.75        6.21      8.57 o
  -4  13   2       97.18      113.40     10.46 o
  -3  13   2       35.60       40.37      8.02 o
  -2  13   2      287.78      290.80     10.96 o
  -1  13   2       12.90        9.74      4.75 o
   0  13   2        1.23       -0.94      5.13 o
   1  13   2        1.74       -4.15      4.15 o
   2  13   2      222.43      245.09     10.65 o
   3  13   2       24.49       19.48      6.91 o
   4  13   2       71.46       54.52      8.51 o
   5  13   2      458.50      419.50     29.87 o
   6  13   2       57.44       41.89     11.85 o
   7  13   2        5.78        3.82      8.66 o
   8  13   2      259.95      257.92     16.25 o
   9  13   2        1.82       -1.39     10.36 o
  -8  14   2       31.72       30.46     15.09 o
  -7  14   2      231.81      267.88     17.64 o
  -6  14   2        0.00       -3.46      8.51 o
  -5  14   2        0.58       -8.42      8.42 o
  -4  14   2      109.57       71.17     11.01 o
  -3  14   2        9.10        4.67      9.23 o
  -2  14   2      464.81      433.59     15.10 o
  -1  14   2        3.34       -2.24      4.82 o
   0  14   2      188.32      164.52     14.38 o
   1  14   2      241.80      294.45     19.79 o
   2  14   2       13.98       15.37     11.83 o
   3  14   2      298.90      306.79     15.63 o
   4  14   2       18.03       11.33      9.84 o
   5  14   2        0.01       -9.05      9.82 o
   6  14   2       60.47       46.59     12.09 o
   7  14   2      156.04      153.37     13.24 o
   8  14   2        0.04       -4.26      9.17 o
  -8  15   2       14.67       13.39     15.49 o
  -7  15   2       12.30       18.46     15.61 o
  -6  15   2       74.32       64.67     12.56 o
  -5  15   2        4.90      -10.92     10.92 o
  -4  15   2       31.46       32.67      9.73 o
  -3  15   2       83.12       93.27     14.44 o
  -2  15   2       56.50       65.33     10.16 o
  -1  15   2       19.65       22.64     10.40 o
   0  15   2        8.46       18.27     10.52 o
   1  15   2       81.60       68.74     17.31 o
   2  15   2        0.01       -8.44     17.91 o
   3  15   2      312.12      285.46     20.02 o
   4  15   2        0.38      -10.83     10.83 o
   5  15   2        2.44      -10.19     10.19 o
   6  15   2        1.09       -0.55     11.40 o
   7  15   2       38.51       23.03     10.10 o
   8  15   2        0.10        3.43      9.65 o
  -7  16   2        4.11        7.24     15.47 o
  -6  16   2       20.46       29.48     17.03 o
  -5  16   2       15.92       31.30     10.47 o
  -4  16   2       17.71       13.60     11.26 o
  -3  16   2       26.47       27.08     11.34 o
  -2  16   2       79.24       70.66     12.31 o
  -1  16   2       27.50       12.50     13.38 o
   0  16   2       75.86      102.89     17.57 o
   1  16   2       64.53       53.75     12.45 o
   2  16   2       71.35       54.17     13.05 o
   3  16   2       21.74       22.16     12.08 o
   4  16   2       16.93        7.33     13.16 o
   5  16   2       69.01       64.34     15.66 o
   6  16   2        0.13       -1.18     13.84 o
   7  16   2        0.05       -9.55     12.90 o
  -6  17   2        4.36       -2.32     14.91 o
  -5  17   2       16.20       22.70     23.73 o
  -4  17   2        1.15       -3.36     18.24 o
  -3  17   2       29.89       13.25     18.27 o
  -2  17   2      147.18      117.28     23.30 o
  -1  17   2      432.26      476.90     33.41 o
   0  17   2        0.85       -0.55     10.29 o
   1  17   2      109.74       90.14     14.35 o
   2  17   2        1.57       -2.40     11.24 o
   3  17   2       24.45       26.39     13.25 o
   4  17   2       78.61       67.99     15.47 o
   5  17   2       26.43        6.40     15.42 o
   6  17   2        2.88       -9.92     14.43 o
  -6  18   2        4.93        2.01     20.25 o
  -5  18   2        3.84       19.78     26.51 o
  -4  18   2        0.00      -16.78     16.78 o
  -3  18   2        1.56       14.00     19.24 o
  -2  18   2        2.11       -3.90     17.99 o
  -1  18   2        5.61       17.32     19.88 o
   0  18   2      150.45      157.78     23.83 o
   1  18   2       99.70      119.35     22.79 o
   2  18   2        2.48       20.25     18.59 o
   3  18   2        3.05       -6.05     17.94 o
   4  18   2        4.52       -0.41     18.50 o
   5  18   2       38.46       20.11     20.34 o
  -4  19   2       31.90       17.86     20.10 o
  -3  19   2       25.22       23.61     19.11 o
  -2  19   2        2.38       21.93     19.20 o
  -1  19   2       15.60       22.84     19.02 o
   0  19   2       82.57       63.70     22.66 o
   1  19   2        2.51       -9.17     21.81 o
   2  19   2       27.50       19.59     19.71 o
   3  19   2       51.25       59.66     21.49 o
   4  19   2       11.56       17.84     20.53 o
  -3  20   2       36.46       72.13     22.51 o
  -2  20   2        2.71       42.87     36.99 o
  -1  20   2       68.33       73.84     22.02 o
   0  20   2        1.53       13.96     18.18 o
   1  20   2        4.51       22.07     22.02 o
   2  20   2        6.69       17.09     19.66 o
 -11   0   3      149.30      153.29     19.76 o
  -9   0   3        4.92       -9.78      9.78 o
  -7   0   3      103.20      122.95     13.97 o
  -5   0   3      400.23      348.33     47.89 o
  -3   0   3     3987.73     3792.49     51.32 o
  -1   0   3    10883.73    10181.88    199.29 o
   1   0   3    13830.60    14042.55    274.53 o
   3   0   3      160.06      157.55      9.92 o
   5   0   3     1418.18     1412.94     39.29 o
   7   0   3     1596.31     1548.87     46.71 o
   9   0   3       37.02       31.08     13.02 o
  11   0   3       13.50        3.79     12.66 o
 -12   1   3       11.06       11.90      9.62 o
 -11   1   3       27.91       28.25     17.22 o
 -10   1   3        3.93       -0.33      7.87 o
  -9   1   3      533.89      512.33     19.53 o
  -8   1   3       11.95       12.52      7.29 o
  -7   1   3      258.04      217.68     13.21 o
  -6   1   3       37.71       42.89      6.39 o
  -5   1   3     1628.59     1673.47     28.48 o
  -4   1   3     3456.02     3130.08     37.80 o
  -3   1   3     1250.55     1257.89     15.94 o
  -2   1   3     7031.50     6344.99     74.20 o
  -1   1   3    19145.74    17438.41    215.79 o
   0   1   3       80.49       91.66      3.28 o
   1   1   3     6131.13     6023.46     70.28 o
   2   1   3     7925.14     7384.74    105.57 o
   3   1   3     5823.33     5781.43     85.01 o
   4   1   3        0.76       10.58      4.28 o
   5   1   3      145.83      151.09      9.69 o
   6   1   3        9.84       33.27      6.67 o
   7   1   3      238.56      242.23     12.83 o
   8   1   3      124.55      122.37     11.36 o
   9   1   3        7.20        5.09      7.42 o
  10   1   3       39.42       54.82     10.84 o
  11   1   3       17.41       -2.30      8.85 o
 -12   2   3        9.61        8.76     12.52 o
 -11   2   3        0.61       -5.97      7.71 o
 -10   2   3      208.49      199.83     14.11 o
  -9   2   3      966.11     1028.24     43.46 o
  -8   2   3       69.49       77.44      9.50 o
  -7   2   3        4.42        4.77      5.68 o
  -6   2   3        0.12        0.68      4.48 o
  -5   2   3      582.66      556.07     12.69 o
  -4   2   3     2979.22     2758.86     43.06 o
  -3   2   3      737.53      647.77     10.72 o
  -2   2   3      231.78      232.42      6.65 o
  -1   2   3     2419.62     2547.78     42.14 o
   0   2   3     1253.04     1205.39     15.76 o
   1   2   3     2136.71     2037.17     32.01 o
   2   2   3    12498.89    12323.74    155.33 o
   3   2   3     1890.00     1853.70     31.45 o
   4   2   3       55.10       50.66      5.73 o
   5   2   3      384.14      372.77     24.23 o
   6   2   3      384.58      410.74     14.98 o
   7   2   3       22.35       28.63      7.67 o
   8   2   3      157.04      193.07     13.22 o
   9   2   3       93.86      116.37     15.92 o
  10   2   3        1.98       12.31      9.06 o
  11   2   3       33.79       51.61     11.59 o
 -11   3   3        4.07       -5.35      8.01 o
 -10   3   3        8.71       12.50      7.88 o
  -9   3   3        4.18       -1.19      7.17 o
  -8   3   3        0.56       -0.78      7.41 o
  -7   3   3        0.10       -3.78      5.30 o
  -6   3   3      753.07      732.58     17.95 o
  -5   3   3      128.49      119.39      6.58 o
  -4   3   3      885.64      904.86     15.95 o
  -3   3   3     1329.85     1309.34     21.62 o
  -2   3   3     6793.54     6408.90     74.80 o
  -1   3   3     1532.50     1423.87     32.79 o
   0   3   3      192.41      199.22     11.48 o
   1   3   3    21089.94    20049.46    228.26 o
   2   3   3      197.19      156.00      8.11 o
   3   3   3      262.21      297.85     10.05 o
   4   3   3     3240.19     3362.79     53.76 o
   5   3   3     1938.67     1995.52     42.68 o
   6   3   3        0.79        8.64      6.48 o
   7   3   3      148.23      120.74     10.21 o
   8   3   3       45.94       41.84      9.18 o
   9   3   3       89.45       90.36     13.58 o
  10   3   3       16.77       19.99      9.31 o
  11   3   3        0.21       -3.00      8.89 o
 -11   4   3       83.87       97.58     12.52 o
 -10   4   3       39.46       48.65      9.39 o
  -9   4   3      273.62      279.80     15.07 o
  -8   4   3     1169.82     1107.23     25.70 o
  -7   4   3      149.77      152.76      9.99 o
  -6   4   3      628.23      594.04     14.30 o
  -5   4   3       57.62       76.02      6.44 o
  -4   4   3     1084.31     1028.45     18.28 o
  -3   4   3       27.55       34.64      3.74 o
  -2   4   3      441.19      438.92      8.15 o
  -1   4   3    15821.92    15252.53    190.07 o
   0   4   3     3431.51     3392.67     50.52 o
   1   4   3     7224.46     6994.98     81.82 o
   2   4   3     1207.09     1260.83     20.87 o
   3   4   3     2905.01     2832.00     37.56 o
   4   4   3      175.87      190.91      8.33 o
   5   4   3     2356.52     2237.93     40.02 o
   6   4   3       40.94       34.00      7.08 o
   7   4   3       33.46       38.28      7.86 o
   8   4   3      315.01      317.89     24.13 o
   9   4   3       15.28       15.00     11.55 o
  10   4   3       16.27        8.59      8.93 o
  11   4   3       18.40       22.96     10.59 o
 -11   5   3       15.80       16.09      9.54 o
 -10   5   3       19.78       23.79      9.00 o
  -9   5   3        6.86       20.34     10.54 o
  -8   5   3      946.70      884.96     22.89 o
  -7   5   3       18.67        7.55      6.36 o
  -6   5   3      845.95      834.46     19.71 o
  -5   5   3      121.82      110.78      7.20 o
  -4   5   3     2504.15     2730.37     37.06 o
  -3   5   3     1859.31     1739.25     24.68 o
  -2   5   3       21.37       20.20      4.01 o
  -1   5   3     7443.81     7240.15    105.30 o
   0   5   3     1094.41     1060.74     17.88 o
   1   5   3       65.74       83.26      4.32 o
   2   5   3     1660.63     1551.76     24.84 o
   3   5   3      180.55      179.60      6.97 o
   4   5   3     1722.00     1822.89     27.63 o
   5   5   3      400.03      372.67     12.77 o
   6   5   3      208.00      191.36     11.27 o
   7   5   3       65.63       64.22      9.46 o
   8   5   3      269.91      271.83     14.86 o
   9   5   3      328.22      344.15     17.15 o
  10   5   3      121.46      143.20     14.02 o
  11   5   3       66.96       79.51     13.23 o
 -11   6   3        1.93       -0.78      8.76 o
 -10   6   3       43.87       39.89      9.58 o
  -9   6   3      144.67      147.34     11.66 o
  -8   6   3       49.96       72.43      9.40 o
  -7   6   3       34.29       51.06      7.12 o
  -6   6   3        7.94        2.29      5.69 o
  -5   6   3       64.38       69.31      6.47 o
  -4   6   3      260.21      287.10      8.93 o
  -3   6   3     2354.86     2274.56     31.10 o
  -2   6   3        0.71        8.48      3.87 o
  -1   6   3      269.89      252.60      9.06 o
   0   6   3      111.00      133.76      7.43 o
   1   6   3      302.81      324.06      7.51 o
   2   6   3     1944.52     1983.73     30.40 o
   3   6   3      333.70      266.61     10.18 o
   4   6   3        0.63        9.31      4.35 o
   5   6   3      125.57      160.56      8.53 o
   6   6   3      220.73      197.78     10.85 o
   7   6   3      165.77      189.12     12.61 o
   8   6   3      302.06      275.94     15.31 o
   9   6   3        0.94       -4.41      8.15 o
  10   6   3        7.61       -1.36      9.12 o
  11   6   3        0.57       -5.91     10.63 o
 -11   7   3       28.47       41.19     12.27 o
 -10   7   3       39.68       58.15     11.20 o
  -9   7   3       19.79       14.44      8.15 o
  -8   7   3       61.83       67.60      9.12 o
  -7   7   3      489.23      483.91     14.75 o
  -6   7   3      441.94      420.75     14.44 o
  -5   7   3      232.57      216.90      9.62 o
  -4   7   3      813.06      766.84     14.94 o
  -3   7   3      132.52      161.37      9.98 o
  -2   7   3      618.48      672.35     14.17 o
  -1   7   3     2100.08     2121.87     35.17 o
   0   7   3      110.74      106.85      4.74 o
   1   7   3       51.44       51.85      4.69 o
   2   7   3     1217.86     1127.21     20.33 o
   3   7   3     5532.43     5170.49     71.00 o
   4   7   3     1899.78     1947.51     29.83 o
   5   7   3       39.92       36.02     10.10 o
   6   7   3        2.61       -2.22      5.79 o
   7   7   3       10.25       14.80      8.20 o
   8   7   3        2.01       -5.56      7.38 o
   9   7   3        0.09       -2.20      8.36 o
  10   7   3       14.91        0.48      9.43 o
 -11   8   3       11.78        8.53     11.34 o
 -10   8   3       28.55       43.42     11.18 o
  -9   8   3        5.28        7.34      7.93 o
  -8   8   3       90.89      109.15     10.53 o
  -7   8   3       41.06       35.75      8.42 o
  -6   8   3       36.55       33.23      7.00 o
  -5   8   3      608.80      592.50     20.58 o
  -4   8   3      289.70      318.17     11.53 o
  -3   8   3      213.07      194.19      8.77 o
  -2   8   3      215.26      235.26     11.30 o
  -1   8   3      263.31      298.81      9.49 o
   0   8   3        5.73        3.74      2.31 o
   1   8   3       40.41       48.87      3.77 o
   2   8   3        8.17        7.53      5.41 o
   3   8   3      354.60      372.36     12.17 o
   4   8   3      841.66      863.27     19.74 o
   5   8   3     1172.87     1111.06     31.87 o
   6   8   3      159.40      162.56     10.17 o
   7   8   3       24.15       18.39      7.50 o
   8   8   3       54.63       51.59      9.27 o
   9   8   3        5.95        0.34      8.68 o
  10   8   3       17.02        5.58     10.07 o
 -10   9   3        8.61       24.78     17.28 o
  -9   9   3        8.32       -6.48     16.87 o
  -8   9   3        7.49        6.57      8.44 o
  -7   9   3      763.98      810.88     27.77 o
  -6   9   3        6.74        8.53      6.57 o
  -5   9   3      160.47      153.10      9.08 o
  -4   9   3       49.31       47.74      5.61 o
  -3   9   3     4351.31     4530.86     58.62 o
  -2   9   3      296.93      307.64     10.20 o
  -1   9   3      851.43      804.19     15.93 o
   0   9   3       94.36      103.56      4.72 o
   1   9   3        3.97        4.68      2.95 o
   2   9   3     1370.30     1393.14     21.76 o
   3   9   3       52.26       69.68      7.14 o
   4   9   3       14.77        7.56      6.67 o
   5   9   3     1266.26     1236.39     23.53 o
   6   9   3       18.02       28.52      7.31 o
   7   9   3       90.75       76.58      9.21 o
   8   9   3      124.14      121.26     11.26 o
   9   9   3        2.05       -1.11      8.65 o
  10   9   3       45.52       46.82     10.97 o
 -10  10   3        1.10        6.07      9.28 o
  -9  10   3       14.52       -7.98      9.35 o
  -8  10   3      161.38      140.08     21.00 o
  -7  10   3       23.30        6.96      9.47 o
  -6  10   3      484.85      500.61     25.80 o
  -5  10   3      113.51      104.14     10.73 o
  -4  10   3       89.34       96.49      7.62 o
  -3  10   3      115.45      107.62      7.11 o
  -2  10   3       12.15        4.68      4.19 o
  -1  10   3      125.32      128.81      8.05 o
   0  10   3      341.92      332.01     13.48 o
   1  10   3      542.72      557.05     11.55 o
   2  10   3      122.51      129.82      6.39 o
   3  10   3      496.69      499.29     14.48 o
   4  10   3      344.03      338.59     13.24 o
   5  10   3        5.69        8.57      8.30 o
   6  10   3      381.94      405.48     16.16 o
   7  10   3       65.16       87.96      9.35 o
   8  10   3       26.83       10.08     10.13 o
   9  10   3       28.91       11.53     10.43 o
  10  10   3       14.65       23.41     12.20 o
 -10  11   3       22.47        6.73     16.42 o
  -9  11   3        1.00        0.63      9.73 o
  -8  11   3      244.03      244.14     16.72 o
  -7  11   3       77.11       62.81     14.81 o
  -6  11   3      393.94      450.25     28.14 o
  -5  11   3      317.47      283.87     14.36 o
  -4  11   3       66.44       71.65      7.46 o
  -3  11   3      137.75      149.70      8.12 o
  -2  11   3      485.37      485.62     18.13 o
  -1  11   3       14.07       35.87      7.32 o
   0  11   3      909.09      996.18     19.25 o
   1  11   3       45.82       44.23      6.02 o
   2  11   3       97.04      104.83      6.07 o
   3  11   3      786.15      796.02     18.81 o
   4  11   3        6.76        0.29      7.07 o
   5  11   3       78.20       77.74      9.50 o
   6  11   3       30.54       34.04      7.96 o
   7  11   3      216.96      232.77     14.05 o
   8  11   3       21.61       15.67     11.17 o
   9  11   3        8.49        7.59      9.81 o
  -9  12   3       40.82       51.02     12.10 o
  -8  12   3       37.71       42.90     11.82 o
  -7  12   3        0.48       16.42      9.18 o
  -6  12   3      241.16      242.89     13.87 o
  -5  12   3       39.95       20.63      8.28 o
  -4  12   3       30.40       30.38      8.09 o
  -3  12   3      131.30      124.90     13.13 o
  -2  12   3      169.86      138.10      9.27 o
  -1  12   3       17.61       24.43      4.94 o
   0  12   3       51.58       52.87      6.37 o
   1  12   3        6.05        6.66      3.92 o
   2  12   3      147.48      180.63      8.10 o
   3  12   3        8.11        9.96      5.01 o
   4  12   3       99.48       82.85      8.87 o
   5  12   3        0.04       -6.79     10.11 o
   6  12   3       33.37       30.16     10.45 o
   7  12   3      273.34      320.17     16.12 o
   8  12   3       43.21       39.37     11.00 o
   9  12   3       13.82       -9.49      9.49 o
  -9  13   3       11.28        2.08      9.78 o
  -8  13   3        0.10       16.31     10.18 o
  -7  13   3       40.09       42.85     10.37 o
  -6  13   3       76.03       42.96     14.04 o
  -5  13   3      127.08       97.25     12.76 o
  -4  13   3        1.08        2.48      7.77 o
  -3  13   3       16.12       19.81      7.27 o
  -2  13   3      174.83      167.53      8.52 o
  -1  13   3        4.28        1.41      4.45 o
   0  13   3       96.18       75.84      9.32 o
   1  13   3      164.18      159.64     10.46 o
   2  13   3        4.90       -5.89      5.89 o
   3  13   3        6.10        2.67      9.62 o
   4  13   3      297.26      287.12     16.12 o
   5  13   3        1.81      -10.10     10.10 o
   6  13   3       44.04       61.86     10.09 o
   7  13   3        0.39       -3.01      8.44 o
   8  13   3       10.25        1.01      9.53 o
  -8  14   3        8.53       15.09     10.57 o
  -7  14   3      102.89      107.25     12.70 o
  -6  14   3       67.64       63.00     10.41 o
  -5  14   3       33.82       36.96     10.59 o
  -4  14   3      193.27      214.80     18.64 o
  -3  14   3       17.07       30.69      7.46 o
  -2  14   3        0.23        3.53      8.69 o
  -1  14   3        6.70        1.57      6.30 o
   0  14   3      457.97      481.30     16.92 o
   1  14   3       31.82       37.39     12.02 o
   2  14   3      209.01      210.66     17.00 o
   3  14   3      131.74      123.82     12.27 o
   4  14   3        6.26        4.46     11.36 o
   5  14   3        5.45       -5.24      9.89 o
   6  14   3       28.25       46.10     12.58 o
   7  14   3        0.40        3.56     10.72 o
   8  14   3       62.28       45.08     20.03 o
  -8  15   3      148.17      141.21     16.09 o
  -7  15   3        0.91        0.20     11.23 o
  -6  15   3       16.14       -3.10     18.36 o
  -5  15   3       16.81       11.05      9.45 o
  -4  15   3       14.71        0.32      8.08 o
  -3  15   3       47.75       89.54     15.54 o
  -2  15   3        6.59        0.59      6.31 o
  -1  15   3       75.07       68.63     12.31 o
   0  15   3       18.30       32.26     14.66 o
   1  15   3        4.14       -9.01     18.55 o
   2  15   3     1119.29     1113.63     36.84 o
   3  15   3      133.49      164.26     19.16 o
   4  15   3       90.55       75.93     17.70 o
   5  15   3       91.40       85.60     12.86 o
   6  15   3        1.93      -12.44     12.44 o
   7  15   3        3.37       -3.92      8.80 o
  -7  16   3        0.41       -6.92     16.17 o
  -6  16   3        5.86        7.76     15.84 o
  -5  16   3       11.17       11.48      9.99 o
  -4  16   3       33.34       30.44     14.69 o
  -3  16   3       33.44       39.83     11.93 o
  -2  16   3       44.96       37.58     11.73 o
  -1  16   3       38.12       27.25     13.68 o
   0  16   3        5.65        6.73     10.67 o
   1  16   3       11.95        3.33     11.21 o
   2  16   3      501.71      487.30     33.63 o
   3  16   3        2.52      -11.52     11.52 o
   4  16   3       25.39       39.47     14.43 o
   5  16   3        5.81      -13.94     13.94 o
   6  16   3        9.07        1.07     17.59 o
   7  16   3       23.03       29.31     15.18 o
  -6  17   3       15.73        2.36     14.83 o
  -5  17   3        1.34      -16.80     16.80 o
  -4  17   3      177.09      205.92     18.22 o
  -3  17   3        6.01        3.11     11.09 o
  -2  17   3        0.74        1.47     10.61 o
  -1  17   3        1.56       13.43     16.67 o
   0  17   3        0.09        5.60     11.18 o
   1  17   3        0.04      -10.87     10.87 o
   2  17   3      122.91      105.65     26.70 o
   3  17   3       12.87       -5.89     11.65 o
   4  17   3        1.59      -11.19     13.69 o
   5  17   3        4.17      -11.24     12.88 o
   6  17   3        0.00      -18.56     18.56 o
  -6  18   3        7.96       -2.99     30.36 o
  -5  18   3        0.26       16.93     19.49 o
  -4  18   3        1.97        4.26     22.45 o
  -3  18   3       51.02       45.59     19.82 o
  -2  18   3        3.47      -17.38     17.38 o
  -1  18   3      185.50      172.70     24.96 o
   0  18   3      139.00      201.77     25.93 o
   1  18   3       67.42       55.16     21.16 o
   2  18   3        0.00       20.44     21.38 o
   3  18   3       22.14       34.56     19.82 o
   4  18   3        0.41        3.84     19.10 o
   5  18   3       11.51       14.75     20.33 o
  -4  19   3        4.61        9.60     19.46 o
  -3  19   3        5.88       26.28     19.59 o
  -2  19   3        2.75       31.15     19.17 o
  -1  19   3        0.42        4.41     18.29 o
   0  19   3       40.21       40.08     24.37 o
   1  19   3        0.19       -6.30     17.64 o
   2  19   3        9.54        9.59     18.80 o
   3  19   3       20.87       34.35     25.87 o
   4  19   3        1.76       -1.72     19.89 o
  -3  20   3        0.99       11.12     31.64 o
  -2  20   3        9.10       36.77     27.79 o
  -1  20   3       51.99       44.04     30.79 o
   0  20   3        0.09       26.51     30.36 o
   1  20   3       14.69       41.90     30.79 o
   2  20   3        0.08       -2.14     28.65 o
 -12   0   4        0.30       12.10     23.94 o
 -10   0   4        0.56        0.61     11.23 o
  -8   0   4       66.95       60.14     13.03 o
  -6   0   4        5.05       -1.14      6.42 o
  -4   0   4      212.68      245.70      8.54 o
  -2   0   4     7186.06     6789.30    135.99 o
   0   0   4    43797.52    42027.91    810.28 o
   2   0   4     7323.21     7159.00    119.50 o
   4   0   4       26.14       28.39      7.71 o
   6   0   4     2467.36     2521.24     64.52 o
   8   0   4      625.44      680.30     31.51 o
  10   0   4        8.72        6.29     12.49 o
 -12   1   4       20.06        6.55     12.99 o
 -11   1   4      170.87      183.35     14.53 o
 -10   1   4       26.94       11.85      7.83 o
  -9   1   4       36.57       44.45      9.54 o
  -8   1   4       55.66       62.15      8.94 o
  -7   1   4      150.83      153.94     10.49 o
  -6   1   4      832.32      838.57     25.51 o
  -5   1   4      844.39      792.07     15.68 o
  -4   1   4     6202.71     6074.37     60.12 o
  -3   1   4     7948.60     7528.82     81.15 o
  -2   1   4       73.94       85.89      6.65 o
  -1   1   4    12386.63    11943.86    165.33 o
   0   1   4     1867.35     1775.58     24.70 o
   1   1   4    15338.86    15198.43    173.43 o
   2   1   4        0.25       24.87     10.97 o
   3   1   4     6581.15     6499.60     95.38 o
   4   1   4     2392.58     2391.41     40.66 o
   5   1   4      495.14      530.67     15.73 o
   6   1   4       91.33       84.31     10.00 o
   7   1   4      305.21      300.73     16.54 o
   8   1   4      558.44      574.82     20.56 o
   9   1   4      232.87      230.03     15.12 o
  10   1   4        7.87        2.63      8.57 o
  11   1   4        1.94       -9.19      9.19 o
 -12   2   4        7.67       26.65     13.43 o
 -11   2   4        1.07       -2.41      8.49 o
 -10   2   4       22.66       15.90      8.60 o
  -9   2   4       16.35       10.68      8.09 o
  -8   2   4       53.52       42.46      8.11 o
  -7   2   4       17.91       10.24      6.16 o
  -6   2   4      852.18      795.91     16.93 o
  -5   2   4        4.07        3.61      3.47 o
  -4   2   4      940.34      904.95     18.52 o
  -3   2   4      106.23      108.21      4.20 o
  -2   2   4       68.87       70.69      3.30 o
  -1   2   4     3959.15     3873.97     46.16 o
   0   2   4    37524.04    36692.21    456.04 o
   1   2   4    11795.56    11622.59    133.61 o
   2   2   4     4840.41     4586.00     68.45 o
   3   2   4        0.03        1.47      3.80 o
   4   2   4      804.17      849.13     19.43 o
   5   2   4        3.13        5.13      5.09 o
   6   2   4       85.66      111.91     13.67 o
   7   2   4        0.75       -1.01      6.19 o
   8   2   4       26.63       28.19      8.32 o
   9   2   4        1.99        8.97      8.07 o
  10   2   4       66.62       59.63     19.50 o
  11   2   4        2.15       -9.17      9.17 o
 -11   3   4       59.33       68.94     11.07 o
 -10   3   4        8.15        7.72     10.31 o
  -9   3   4       77.51       98.88     14.75 o
  -8   3   4       73.29       82.03      9.63 o
  -7   3   4      228.55      241.97     11.58 o
  -6   3   4      148.90      180.84      8.42 o
  -5   3   4        0.07        3.88      3.77 o
  -4   3   4     3570.67     3722.16     73.44 o
  -3   3   4      133.91      119.12      5.99 o
  -2   3   4     1808.20     1739.77     23.08 o
  -1   3   4     4555.22     4373.77     51.93 o
   0   3   4     2932.42     3064.48     37.30 o
   1   3   4     8869.86     8473.93     98.50 o
   2   3   4      518.32      501.73     13.45 o
   3   3   4       90.96       74.55      8.87 o
   4   3   4     4251.31     4280.66     66.85 o
   5   3   4      229.00      257.19     11.24 o
   6   3   4      631.15      616.81     18.72 o
   7   3   4       35.42       45.10      8.34 o
   8   3   4      258.13      233.78     23.24 o
   9   3   4        2.57        7.13      8.33 o
  10   3   4       37.13       39.89     10.81 o
  11   3   4        7.04        9.36     10.27 o
 -11   4   4       44.71       43.89     10.51 o
 -10   4   4        1.54        8.99      7.78 o
  -9   4   4      377.20      412.00     17.58 o
  -8   4   4      689.68      734.88     20.79 o
  -7   4   4        1.42        4.34      5.20 o
  -6   4   4       56.28       62.23      6.27 o
  -5   4   4      154.00      186.88      9.31 o
  -4   4   4      615.92      596.47     17.11 o
  -3   4   4     2365.09     2342.20     30.76 o
  -2   4   4      300.27      272.37      6.93 o
  -1   4   4    14040.12    13614.53    170.36 o
   0   4   4      573.75      641.16     13.87 o
   1   4   4      122.68      128.54      4.82 o
   2   4   4     2101.97     1790.41     25.08 o
   3   4   4       34.86       42.18      5.66 o
   4   4   4       36.29       31.06      5.29 o
   5   4   4       10.98       14.54      5.73 o
   6   4   4     1437.51     1430.86     35.05 o
   7   4   4       40.59       51.05     14.32 o
   8   4   4       77.25       89.31     10.63 o
   9   4   4       16.19       11.91      9.06 o
  10   4   4       30.85       25.97      9.66 o
  11   4   4        0.02       -8.95      8.95 o
 -11   5   4       74.20       92.62     12.23 o
 -10   5   4       38.34       46.04      9.65 o
  -9   5   4        0.10        1.88      7.59 o
  -8   5   4     1124.73     1076.75     25.62 o
  -7   5   4     1149.77     1139.44     26.44 o
  -6   5   4       29.57       19.42      6.00 o
  -5   5   4     1687.34     1733.70     27.11 o
  -4   5   4     2305.67     2246.75     31.81 o
  -3   5   4     5541.89     5548.29     67.74 o
  -2   5   4      462.21      529.09     10.71 o
  -1   5   4      187.11      202.29      7.46 o
   0   5   4       91.68       82.88     10.84 o
   1   5   4      864.18      866.19     13.75 o
   2   5   4     2322.40     2295.66     31.15 o
   3   5   4     7395.63     7106.63     86.23 o
   4   5   4       50.79       25.79      6.20 o
   5   5   4        8.51       -1.11      4.82 o
   6   5   4       39.82       47.48      8.08 o
   7   5   4       27.36       29.47      8.88 o
   8   5   4      340.73      332.60     16.19 o
   9   5   4        1.32       -6.55      8.46 o
  10   5   4        8.05       -1.24      9.24 o
  11   5   4       98.56      102.84     16.10 o
 -11   6   4       24.81       25.17      9.84 o
 -10   6   4       10.14       14.17      8.19 o
  -9   6   4      172.89      159.97     16.21 o
  -8   6   4       95.68      133.25     10.75 o
  -7   6   4       50.09       61.08      7.32 o
  -6   6   4      164.55      179.68     11.55 o
  -5   6   4        7.56        1.26      4.07 o
  -4   6   4        1.71        4.11      4.01 o
  -3   6   4     1937.12     1815.34     26.22 o
  -2   6   4       29.98       22.88      4.11 o
  -1   6   4       35.63       28.44      2.16 o
   0   6   4     6593.00     6224.10     81.23 o
   1   6   4        0.54        6.62      3.76 o
   2   6   4      735.52      799.21     16.36 o
   3   6   4     2310.37     2061.23     29.76 o
   4   6   4     1082.61     1064.61     19.64 o
   5   6   4      319.86      301.78     10.90 o
   6   6   4       27.67       26.44      8.50 o
   7   6   4      153.45      191.88     13.14 o
   8   6   4      139.36      159.16     12.93 o
   9   6   4       32.86       29.42     12.03 o
  10   6   4        1.61       -9.09      9.09 o
 -11   7   4        2.38        9.14     10.66 o
 -10   7   4       54.68       74.31     10.66 o
  -9   7   4        5.65        7.44      7.18 o
  -8   7   4       40.59       37.72      8.41 o
  -7   7   4      751.11      714.22     22.30 o
  -6   7   4       29.07       13.54      6.51 o
  -5   7   4       13.07       18.12      5.06 o
  -4   7   4      201.01      190.04      7.72 o
  -3   7   4     1086.32     1098.77     18.11 o
  -2   7   4     1078.67     1123.53     23.14 o
  -1   7   4       11.37        5.90      4.44 o
   0   7   4      206.49      240.82      7.99 o
   1   7   4        3.12        2.24      2.65 o
   2   7   4     2007.79     2061.84     32.28 o
   3   7   4      564.90      532.73     14.55 o
   4   7   4      638.11      673.95     15.27 o
   5   7   4       70.63       68.34      7.58 o
   6   7   4      662.58      632.07     18.40 o
   7   7   4      327.88      350.16     18.98 o
   8   7   4        4.36        2.55      7.55 o
   9   7   4        0.06       -2.02      8.29 o
  10   7   4       56.64       69.20     12.16 o
 -11   8   4       25.06       35.49     13.15 o
 -10   8   4       12.42        9.52      9.75 o
  -9   8   4       23.42       30.78      9.95 o
  -8   8   4       63.17       54.65      7.86 o
  -7   8   4      645.65      681.93     19.50 o
  -6   8   4      504.29      502.04     15.65 o
  -5   8   4      329.16      303.46     10.39 o
  -4   8   4      157.28      169.90      7.22 o
  -3   8   4     1527.07     1525.13     27.34 o
  -2   8   4      239.02      245.31      8.96 o
  -1   8   4     2489.22     2436.05     41.79 o
   0   8   4      688.45      733.36     14.59 o
   1   8   4      991.44      999.06     16.05 o
   2   8   4      806.23      830.68     17.55 o
   3   8   4       18.03       18.18      6.05 o
   4   8   4        5.71       10.01      4.97 o
   5   8   4      867.19      871.62     19.20 o
   6   8   4      426.49      411.08     16.03 o
   7   8   4      816.43      723.14     24.70 o
   8   8   4       42.84       57.01     13.07 o
   9   8   4       39.63       24.93      9.34 o
  10   8   4       75.96       84.70     12.05 o
 -10   9   4        0.06        2.10      9.59 o
  -9   9   4        2.82       -4.08     13.33 o
  -8   9   4       10.97       16.83      7.80 o
  -7   9   4       77.20       82.71     11.59 o
  -6   9   4      884.59      778.93     25.94 o
  -5   9   4      497.46      517.09     13.60 o
  -4   9   4       52.81       38.87      5.16 o
  -3   9   4      127.49      133.63      7.52 o
  -2   9   4      741.09      787.59     16.76 o
  -1   9   4      238.61      248.27      8.23 o
   0   9   4      266.05      264.04      8.74 o
   1   9   4      706.55      729.70     13.39 o
   2   9   4      513.61      546.98     14.42 o
   3   9   4       85.60      102.39     10.58 o
   4   9   4      180.95      160.19     10.07 o
   5   9   4        5.41       12.91      7.47 o
   6   9   4        7.13       -6.17      6.17 o
   7   9   4      346.69      400.36     14.93 o
   8   9   4      167.86      215.68     23.45 o
   9   9   4       14.74       16.55      8.84 o
  10   9   4       19.36       21.38     10.10 o
 -10  10   4       24.29       22.16     11.17 o
  -9  10   4       38.67       31.90     14.01 o
  -8  10   4      169.93      205.53     15.70 o
  -7  10   4       17.07       12.39      9.59 o
  -6  10   4       27.10        7.89      8.74 o
  -5  10   4       36.72       42.32      7.61 o
  -4  10   4      167.33      148.63      8.85 o
  -3  10   4       30.09       21.06      5.45 o
  -2  10   4      197.77      228.49      9.38 o
  -1  10   4      489.91      435.50     11.25 o
   0  10   4       90.30       87.81      5.87 o
   1  10   4        5.61        4.32      3.91 o
   2  10   4        1.81       -5.34      5.34 o
   3  10   4       28.38       32.71      6.99 o
   4  10   4        0.33        3.10      7.01 o
   5  10   4      687.88      661.94     17.46 o
   6  10   4      608.39      678.91     20.91 o
   7  10   4       58.13       37.47      8.39 o
   8  10   4        4.11       -7.42     16.99 o
   9  10   4        5.61       -0.16      9.72 o
 -10  11   4        0.36       -9.25     10.11 o
  -9  11   4       68.14       74.97     12.95 o
  -8  11   4        8.30        1.76     13.82 o
  -7  11   4       19.41       13.72      9.53 o
  -6  11   4      573.05      599.01     28.08 o
  -5  11   4      366.48      354.92     14.86 o
  -4  11   4      191.08      217.73     10.12 o
  -3  11   4     1278.56     1328.10     23.77 o
  -2  11   4       46.27       51.95      5.84 o
  -1  11   4     1353.99     1328.63     23.81 o
   0  11   4      618.69      594.91     15.67 o
   1  11   4       46.79       46.25      4.32 o
   2  11   4       64.02       46.33      6.62 o
   3  11   4      126.14      113.56      8.77 o
   4  11   4     1051.16     1041.24     23.42 o
   5  11   4       86.25       73.76      8.83 o
   6  11   4       83.57       67.83      8.59 o
   7  11   4      317.11      345.05     18.29 o
   8  11   4        8.20        2.32      9.69 o
   9  11   4       42.34       55.46     12.22 o
  -9  12   4       44.44       50.22     12.92 o
  -8  12   4        8.66        2.21     10.26 o
  -7  12   4       46.50       30.60     10.03 o
  -6  12   4      681.69      680.68     21.66 o
  -5  12   4       70.19       84.21     10.02 o
  -4  12   4      745.64      685.46     17.59 o
  -3  12   4     1285.76     1219.62     22.96 o
  -2  12   4      248.37      253.87      9.90 o
  -1  12   4      850.46      849.84     17.95 o
   0  12   4        0.37        2.10      6.32 o
   1  12   4      256.60      279.12     15.06 o
   2  12   4       19.85       18.80      6.27 o
   3  12   4      337.72      354.10     13.10 o
   4  12   4      300.04      303.49     13.93 o
   5  12   4      169.66      169.10     11.52 o
   6  12   4       25.16       25.14      8.87 o
   7  12   4        6.60       15.21      8.83 o
   8  12   4       16.52        8.79      9.13 o
   9  12   4        6.76        0.11     11.91 o
  -9  13   4        0.09       -0.89     10.01 o
  -8  13   4        6.86       -2.31      9.84 o
  -7  13   4        3.46       -7.06     10.58 o
  -6  13   4      208.22      145.84     12.03 o
  -5  13   4        5.65       -9.03      9.03 o
  -4  13   4        4.57       15.03      7.96 o
  -3  13   4        8.81        4.24      6.90 o
  -2  13   4        0.75       -1.65      6.45 o
  -1  13   4        2.74        2.95      6.65 o
   0  13   4        5.43       -2.48      6.23 o
   1  13   4       35.83       34.94     10.06 o
   2  13   4      448.46      462.43     16.95 o
   3  13   4      153.49      149.61     10.86 o
   4  13   4      173.86      158.95     13.21 o
   5  13   4      123.75      122.68     13.53 o
   6  13   4      177.48      181.18     13.12 o
   7  13   4        8.68        2.45     11.00 o
   8  13   4       70.90       45.50     11.46 o
  -8  14   4       24.16       18.97     11.85 o
  -7  14   4      174.73      205.36     16.15 o
  -6  14   4      121.04      120.26     13.84 o
  -5  14   4        9.91       16.69      9.62 o
  -4  14   4       96.59      118.62     10.34 o
  -3  14   4        7.06        7.00      6.88 o
  -2  14   4      183.95      171.46     10.81 o
  -1  14   4       74.55       90.71      8.87 o
   0  14   4       44.02       51.57      8.45 o
   1  14   4       21.31       18.20      7.84 o
   2  14   4      796.45      794.47     45.95 o
   3  14   4      108.67       85.95     16.33 o
   4  14   4      100.83      102.54     12.19 o
   5  14   4        6.68        4.46     10.40 o
   6  14   4        2.98        2.73      8.66 o
   7  14   4      129.42      147.82     13.41 o
   8  14   4        5.37       -3.40      9.34 o
  -8  15   4       33.61       29.41     12.81 o
  -7  15   4        1.58        9.11     11.40 o
  -6  15   4       20.85       15.18     10.91 o
  -5  15   4       18.77       23.92     10.79 o
  -4  15   4        4.36       22.28     10.23 o
  -3  15   4       54.16       56.64      8.61 o
  -2  15   4      101.15      107.31     11.88 o
  -1  15   4       20.15       13.92      7.29 o
   0  15   4        3.17        5.64     10.70 o
   1  15   4      925.47      987.57     33.25 o
   2  15   4       58.88       72.13     14.01 o
   3  15   4       21.39       19.99     12.82 o
   4  15   4       65.57       54.94     14.87 o
   5  15   4        0.02        0.53     12.70 o
   6  15   4        0.06       -6.66     10.71 o
   7  15   4        5.60        6.34      9.36 o
  -7  16   4        0.10        5.06     14.26 o
  -6  16   4       27.45       33.12     13.27 o
  -5  16   4        4.11       -4.47      9.97 o
  -4  16   4      179.41      196.54     20.00 o
  -3  16   4        7.41        4.46      7.93 o
  -2  16   4       22.70       21.47     11.72 o
  -1  16   4        1.20       -3.97     10.36 o
   0  16   4      257.15      268.36     21.73 o
   1  16   4      128.98      119.44     14.80 o
   2  16   4        5.26        9.65     12.42 o
   3  16   4        0.00      -11.42     11.42 o
   4  16   4       14.88        4.82     12.81 o
   5  16   4       46.88       43.30     15.24 o
   6  16   4        0.62       -9.59      9.59 o
  -6  17   4       18.85       16.63     11.81 o
  -5  17   4        1.11        6.98     10.32 o
  -4  17   4       61.23       75.44     14.42 o
  -3  17   4        0.83       -9.00     10.42 o
  -2  17   4       75.61      110.24     15.20 o
  -1  17   4       18.72       23.97     11.69 o
   0  17   4        8.78       15.97     11.42 o
   1  17   4        5.29        7.51     16.79 o
   2  17   4        3.28       17.24     12.60 o
   3  17   4        0.75        5.49     13.01 o
   4  17   4        0.37      -19.31     19.31 o
   5  17   4       24.17       15.95     14.80 o
   6  17   4       60.43       37.23     16.44 o
  -5  18   4       18.13       26.08     32.50 o
  -4  18   4        3.24       31.64     31.64 o
  -3  18   4        2.37       23.09     29.93 o
  -2  18   4       41.87       31.85     15.01 o
  -1  18   4        0.23       -7.54     13.13 o
   0  18   4       39.70       31.42     15.50 o
   1  18   4        2.32        5.51     14.62 o
   2  18   4       91.36       93.52     18.43 o
   3  18   4        8.11       -5.15     33.14 o
   4  18   4        7.32      -16.05     16.05 o
   5  18   4       36.82       31.27     24.38 o
  -4  19   4        7.13       37.63     32.07 o
  -3  19   4       11.44       20.52     29.50 o
  -2  19   4        6.30      -24.80     24.80 o
  -1  19   4       63.33      108.60     35.49 o
   0  19   4       20.42       77.39     32.07 o
   1  19   4       17.25      -26.51     26.51 o
   2  19   4       10.12       -5.56     28.22 o
   3  19   4       16.27      -21.81     28.22 o
   4  19   4        3.25       13.68     30.79 o
  -2  20   4       34.77       47.46     30.36 o
  -1  20   4        0.47       31.21     30.36 o
   0  20   4       12.70       79.96     33.35 o
   1  20   4       26.35       32.07     29.08 o
   2  20   4        9.64       27.36     31.21 o
 -11   0   5      173.55      170.66     20.10 o
  -9   0   5      478.52      584.64     31.85 o
  -7   0   5       55.79       44.81     10.81 o
  -5   0   5     2233.82     2354.97     36.80 o
  -3   0   5     3578.06     3438.94     84.24 o
  -1   0   5       78.13       89.71      5.59 o
   1   0   5     1547.70     1290.73     36.13 o
   3   0   5     1096.34     1176.37     32.80 o
   5   0   5      544.15      577.75     23.94 o
   7   0   5       69.03       62.83     13.29 o
   9   0   5      103.63      113.59     17.64 o
  11   0   5       39.87       42.28     21.81 o
 -12   1   5        4.87       -8.64     11.33 o
 -11   1   5       17.06       32.24     10.13 o
 -10   1   5        1.13        2.16      7.78 o
  -9   1   5      435.32      440.67     24.15 o
  -8   1   5      149.59      125.24     11.17 o
  -7   1   5       71.49       73.85      9.20 o
  -6   1   5       66.92       67.07      6.13 o
  -5   1   5      913.85      986.58     15.39 o
  -4   1   5      382.35      356.61      8.16 o
  -3   1   5        0.84        0.42      2.14 o
  -2   1   5      131.24      182.00      5.58 o
  -1   1   5     1157.74     1176.42     20.03 o
   0   1   5      299.88      270.25      8.33 o
   1   1   5      308.20      273.51      7.41 o
   2   1   5      273.81      298.78      9.60 o
   3   1   5       66.02       84.97      5.84 o
   4   1   5        1.20       -0.70      4.61 o
   5   1   5      828.39      840.66     23.58 o
   6   1   5      210.54      229.18     12.34 o
   7   1   5      971.42      993.08     30.18 o
   8   1   5       11.35       12.45      8.27 o
   9   1   5      184.11      195.32     14.42 o
  10   1   5       24.92       22.32      9.50 o
  11   1   5      110.59       92.47     16.05 o
 -11   2   5       26.77       23.71     13.39 o
 -10   2   5       33.87       53.07     13.58 o
  -9   2   5      283.37      303.45     15.54 o
  -8   2   5       58.00       73.22      9.65 o
  -7   2   5      163.60      135.77      9.59 o
  -6   2   5       27.43       42.34      5.65 o
  -5   2   5       77.76       68.18      5.03 o
  -4   2   5      303.76      321.69      7.62 o
  -3   2   5     3222.92     3349.36     42.29 o
  -2   2   5     4704.44     4677.34     56.28 o
  -1   2   5     1025.64     1003.05     16.18 o
   0   2   5    10352.38    10545.74    132.86 o
   1   2   5      519.93      558.97     11.06 o
   2   2   5     4498.61     4331.49    137.21 o
   3   2   5       12.02       19.16      4.71 o
   4   2   5        0.34        3.70      5.37 o
   5   2   5     1844.91     1748.41     33.77 o
   6   2   5      547.18      567.15     18.14 o
   7   2   5       56.63       55.96      8.92 o
   8   2   5       78.28       70.89     10.31 o
   9   2   5       32.48       48.86     10.23 o
  10   2   5        3.37        3.33      9.34 o
  11   2   5        1.00       -3.75      9.95 o
 -11   3   5      112.02      138.55     13.69 o
 -10   3   5        2.86        5.23      7.94 o
  -9   3   5      114.87      105.36     11.50 o
  -8   3   5      481.16      486.67     18.85 o
  -7   3   5      213.92      205.73      9.84 o
  -6   3   5      390.55      406.04     11.94 o
  -5   3   5     1587.92     1507.53     24.40 o
  -4   3   5     1022.77     1048.09     16.41 o
  -3   3   5     2205.15     2137.26     28.68 o
  -2   3   5       13.67       13.56      2.35 o
  -1   3   5      229.34      259.92      6.03 o
   0   3   5     4428.74     4397.58     52.73 o
   1   3   5     1045.02     1077.36     16.12 o
   2   3   5      115.84      155.18      6.74 o
   3   3   5      570.55      545.10     13.43 o
   4   3   5      171.07      196.95      8.94 o
   5   3   5       29.49       27.28      6.49 o
   6   3   5       91.98       98.78     11.36 o
   7   3   5       42.85       33.65      9.91 o
   8   3   5      185.77      213.90     18.51 o
   9   3   5        2.42       -7.80      7.80 o
  10   3   5       34.08       38.75     11.30 o
  11   3   5        1.11      -10.13     10.56 o
 -11   4   5       72.32      108.47     12.77 o
 -10   4   5       35.14       40.51      9.61 o
  -9   4   5       84.39       92.85     10.39 o
  -8   4   5       82.86       96.94     10.35 o
  -7   4   5      783.50      775.13     18.36 o
  -6   4   5       11.71       19.52      4.91 o
  -5   4   5     1239.49     1226.62     21.26 o
  -4   4   5      281.11      224.74      6.98 o
  -3   4   5      331.42      330.99      8.06 o
  -2   4   5     7245.87     7020.11     90.94 o
  -1   4   5     9785.51     9761.93    112.82 o
   0   4   5     2021.89     2013.06     28.93 o
   1   4   5      461.31      462.25      9.25 o
   2   4   5      506.24      501.10     13.12 o
   3   4   5     2174.49     2039.60     47.74 o
   4   4   5      661.18      677.27     16.22 o
   5   4   5       10.19       14.43      8.18 o
   6   4   5       92.89       86.08      9.35 o
   7   4   5      195.45      178.79     14.87 o
   8   4   5      316.64      365.95     17.12 o
   9   4   5      130.65      123.22     16.05 o
  10   4   5        1.89       -0.15      8.81 o
 -11   5   5        5.20        9.41      8.91 o
 -10   5   5        0.07       -3.29      7.62 o
  -9   5   5        5.51       17.44      7.85 o
  -8   5   5      129.54      116.47     10.52 o
  -7   5   5       81.15       60.93      7.36 o
  -6   5   5      217.31      227.46      9.53 o
  -5   5   5     1942.25     1954.61     29.86 o
  -4   5   5      183.69      227.25      8.13 o
  -3   5   5        0.82        3.95      4.46 o
  -2   5   5     2438.08     2431.35     34.97 o
  -1   5   5     1520.97     1442.85     21.85 o
   0   5   5     4042.57     4066.10     61.43 o
   1   5   5      131.01      151.40      4.79 o
   2   5   5     1465.25     1421.81     21.59 o
   3   5   5       58.90       48.29      7.22 o
   4   5   5      909.72      846.62     20.95 o
   5   5   5        1.98        8.37     10.37 o
   6   5   5      188.04      196.72     12.49 o
   7   5   5      136.56      143.57     12.17 o
   8   5   5       71.40       60.79     10.29 o
   9   5   5      281.26      312.75     17.38 o
  10   5   5        5.51       -9.28      9.28 o
 -11   6   5       10.71        4.05     11.36 o
 -10   6   5       11.85       16.86     15.50 o
  -9   6   5       34.08       28.78      7.87 o
  -8   6   5        4.03       -2.04      5.91 o
  -7   6   5       63.94       79.57      8.98 o
  -6   6   5       55.44       66.24      7.20 o
  -5   6   5       31.86       28.79      6.15 o
  -4   6   5      219.99      201.20     10.86 o
  -3   6   5     1321.91     1493.38     21.74 o
  -2   6   5      158.15      174.51      6.26 o
  -1   6   5      300.46      360.32      8.94 o
   0   6   5       26.02       45.55      4.42 o
   1   6   5       61.01       75.50      3.56 o
   2   6   5     1319.60     1374.08     21.35 o
   3   6   5     1932.23     1965.02     32.28 o
   4   6   5       50.10       59.41      6.86 o
   5   6   5      746.79      686.58     18.11 o
   6   6   5      459.76      501.22     16.61 o
   7   6   5      588.65      611.01     19.84 o
   8   6   5       58.39       63.86      9.79 o
   9   6   5        0.04       -7.62      7.62 o
  10   6   5      115.68      151.65     14.83 o
 -11   7   5        0.98        7.33     10.62 o
 -10   7   5       26.70       27.59     11.23 o
  -9   7   5       28.58       21.95      7.65 o
  -8   7   5        0.35       -1.96      5.64 o
  -7   7   5     1270.85     1169.38     26.11 o
  -6   7   5       47.48       61.89      7.93 o
  -5   7   5       13.41       16.39      5.02 o
  -4   7   5     1250.70     1309.67     32.22 o
  -3   7   5       23.67       29.85      4.68 o
  -2   7   5     1646.11     1627.69     25.61 o
  -1   7   5     3689.04     3757.34     54.50 o
   0   7   5      946.89      944.34     17.25 o
   1   7   5        0.38        4.21      4.37 o
   2   7   5      173.40      200.85      8.69 o
   3   7   5        6.60       21.60      7.33 o
   4   7   5     1519.15     1561.21     26.08 o
   5   7   5      151.79      141.02      9.75 o
   6   7   5       37.11       43.43     12.34 o
   7   7   5       55.77       58.79      9.29 o
   8   7   5       75.91       80.91     10.22 o
   9   7   5        2.76       -7.80      8.02 o
  10   7   5        5.72       -0.02      8.93 o
 -11   8   5        0.37       -8.65     14.66 o
 -10   8   5       29.16       20.58     10.24 o
  -9   8   5      128.38      141.14     14.20 o
  -8   8   5       61.29       58.37      9.03 o
  -7   8   5      108.80       84.90      9.55 o
  -6   8   5      140.72      117.31     10.42 o
  -5   8   5      468.78      484.28     13.01 o
  -4   8   5        2.35       13.39      4.41 o
  -3   8   5     1808.56     1979.87     36.82 o
  -2   8   5     4179.88     4228.52     59.25 o
  -1   8   5      349.07      356.58     13.45 o
   0   8   5     1902.78     2063.51     31.60 o
   1   8   5      176.45      184.70      9.96 o
   2   8   5      727.34      694.65     16.21 o
   3   8   5      243.65      250.46     13.37 o
   4   8   5       64.49       56.56      6.78 o
   5   8   5      296.63      251.88     11.08 o
   6   8   5      313.15      311.23     13.60 o
   7   8   5       11.46        4.22      7.42 o
   8   8   5        4.54       -3.96      7.52 o
   9   8   5        0.11       -8.35      8.35 o
  10   8   5      106.04      116.01     13.04 o
 -10   9   5        1.31       -2.81     13.52 o
  -9   9   5        0.66       -0.46      8.91 o
  -8   9   5       21.53       28.94     11.54 o
  -7   9   5      141.44      164.00     18.58 o
  -6   9   5      149.11      106.86     11.38 o
  -5   9   5      381.61      375.80     17.78 o
  -4   9   5      199.43      235.31     14.01 o
  -3   9   5       10.84        2.74      5.56 o
  -2   9   5     1054.40     1134.29     21.22 o
  -1   9   5     1029.27     1107.37     25.37 o
   0   9   5        0.19       -4.38      4.38 o
   1   9   5       39.04       40.02      5.97 o
   2   9   5      699.87      673.04     16.23 o
   3   9   5      780.02      753.33     19.41 o
   4   9   5       97.43      119.07      9.78 o
   5   9   5      804.04      787.37     18.68 o
   6   9   5        2.85       17.15     13.10 o
   7   9   5      875.32      924.74     24.18 o
   8   9   5       17.31       -1.81      7.89 o
   9   9   5       28.89       36.83     10.17 o
 -10  10   5        0.07        7.97     10.36 o
  -9  10   5       15.11       13.64      8.51 o
  -8  10   5        1.25       -1.78      9.12 o
  -7  10   5      389.68      394.05     32.65 o
  -6  10   5      364.45      398.23     18.38 o
  -5  10   5       45.29       38.18     11.64 o
  -4  10   5      949.76      922.75     21.95 o
  -3  10   5     1068.15      983.58     27.49 o
  -2  10   5        2.58       -3.06      4.46 o
  -1  10   5      350.34      417.37     14.67 o
   0  10   5      273.17      281.39      9.61 o
   1  10   5      227.19      223.45     10.36 o
   2  10   5        4.06        5.13      6.01 o
   3  10   5       56.19       57.51      7.71 o
   4  10   5       22.42       22.92      6.15 o
   5  10   5       17.23       16.38      6.92 o
   6  10   5      429.12      415.05     14.62 o
   7  10   5      133.01      131.42     12.54 o
   8  10   5       91.15       98.39     11.37 o
   9  10   5       32.44       18.12     14.55 o
 -10  11   5        8.07       -4.13     17.03 o
  -9  11   5       50.16       64.47     15.00 o
  -8  11   5       20.39       12.05     10.54 o
  -7  11   5      187.31      180.56     15.06 o
  -6  11   5       46.61       70.63     11.36 o
  -5  11   5      140.21      172.29     11.50 o
  -4  11   5      671.38      635.62     16.80 o
  -3  11   5      156.30      176.10      9.20 o
  -2  11   5       99.83      114.51     10.77 o
  -1  11   5      686.40      641.77     23.26 o
   0  11   5       15.32       13.33      6.76 o
   1  11   5      572.23      580.36     20.41 o
   2  11   5      107.44      125.11      8.70 o
   3  11   5       61.97       65.28      8.28 o
   4  11   5      595.63      555.52     17.69 o
   5  11   5        5.98       -0.72      6.21 o
   6  11   5       10.24       -6.54      7.81 o
   7  11   5       11.67        8.33      7.33 o
   8  11   5        7.72        7.05      9.77 o
   9  11   5       73.05       74.65     13.79 o
  -9  12   5        0.03       -2.63      8.70 o
  -8  12   5       11.81        4.29     11.12 o
  -7  12   5      114.59       93.35     13.03 o
  -6  12   5        1.55       -8.38     10.87 o
  -5  12   5        6.04       -6.44      6.44 o
  -4  12   5      107.24       83.82      8.50 o
  -3  12   5       26.77       30.65      9.18 o
  -2  12   5       26.36       29.29     12.71 o
  -1  12   5      161.23      182.82     11.12 o
   0  12   5       62.53       81.50     14.63 o
   1  12   5      290.52      306.85     11.76 o
   2  12   5      147.27      135.44      9.10 o
   3  12   5      478.36      462.18     15.36 o
   4  12   5       94.68       99.85      9.76 o
   5  12   5      258.50      230.16     11.27 o
   6  12   5        5.76       -6.88      6.88 o
   7  12   5        4.56       -8.50      8.50 o
   8  12   5        0.28       -8.79     11.66 o
  -9  13   5        1.16      -12.16     12.16 o
  -8  13   5      129.08      127.55     18.45 o
  -7  13   5       69.00       91.81     21.79 o
  -6  13   5      133.29      107.85     13.01 o
  -5  13   5       80.35       74.87      9.49 o
  -4  13   5       75.79       62.04      9.41 o
  -3  13   5      471.57      554.19     17.97 o
  -2  13   5       39.76       39.92      8.84 o
  -1  13   5       13.30        8.92      7.11 o
   0  13   5      218.88      181.61     11.64 o
   1  13   5      166.26      170.98     17.53 o
   2  13   5      136.50      124.98     11.54 o
   3  13   5        1.59        0.83      8.21 o
   4  13   5       32.94       29.18     10.40 o
   5  13   5       29.82       18.12      8.40 o
   6  13   5        1.05       -0.34      8.95 o
   7  13   5       79.82       84.70     12.82 o
   8  13   5        4.05        8.08      9.95 o
  -8  14   5        4.40        2.33     12.47 o
  -7  14   5        0.52      -10.68     10.68 o
  -6  14   5      145.55       94.08     14.38 o
  -5  14   5       78.81       69.90     15.24 o
  -4  14   5        3.27        9.68      7.63 o
  -3  14   5        0.60        8.07      7.17 o
  -2  14   5      638.17      671.35     21.00 o
  -1  14   5        2.62       -1.78      7.09 o
   0  14   5      313.15      338.03     14.98 o
   1  14   5      452.71      484.56     18.02 o
   2  14   5        3.33       -6.65     11.21 o
   3  14   5       29.99       32.27     12.95 o
   4  14   5      136.85      141.99     13.26 o
   5  14   5       66.00       53.14      9.61 o
   6  14   5        2.87       -0.32      8.46 o
   7  14   5       44.09       52.75     11.20 o
  -8  15   5        5.53       21.10     12.96 o
  -7  15   5        0.16        0.18     12.60 o
  -6  15   5       33.98       25.78     12.43 o
  -5  15   5        0.61       -3.78      9.46 o
  -4  15   5       12.31       21.05      8.40 o
  -3  15   5      178.34      243.07     13.01 o
  -2  15   5       44.21       34.20      8.11 o
  -1  15   5      439.08      464.96     18.32 o
   0  15   5        4.25       18.56      8.16 o
   1  15   5        2.18        8.32     11.31 o
   2  15   5        0.20       -8.52     10.94 o
   3  15   5      106.86      105.69     15.37 o
   4  15   5        4.93       -4.80     12.84 o
   5  15   5        0.02        0.62     13.27 o
   6  15   5        0.41       -6.22      8.38 o
   7  15   5        7.67        1.07     10.03 o
  -7  16   5        3.17       -5.05     15.60 o
  -6  16   5       32.44       49.04     14.43 o
  -5  16   5        0.91       -8.37     10.77 o
  -4  16   5       91.16       82.38     17.22 o
  -3  16   5       11.79       -5.78      8.70 o
  -2  16   5        9.51        0.93     11.71 o
  -1  16   5       60.02       71.30     16.83 o
   0  16   5        2.10      -12.04     12.04 o
   1  16   5        2.36       32.07     23.30 o
   2  16   5      143.36      151.91     16.94 o
   3  16   5        0.24       -6.71     12.15 o
   4  16   5        1.04      -12.22     12.22 o
   5  16   5       76.09       76.29     16.78 o
   6  16   5        0.06       -8.52      9.93 o
  -6  17   5       24.74       39.79     26.11 o
  -5  17   5       47.51       65.79     16.44 o
  -4  17   5        1.65       20.51     14.80 o
  -3  17   5       76.50       80.17     17.60 o
  -2  17   5       26.88       27.47     15.40 o
  -1  17   5        3.33       18.33     14.33 o
   0  17   5      151.05       92.09     35.28 o
   1  17   5      127.34      155.84     21.17 o
   2  17   5        5.08       -6.74     22.45 o
   3  17   5        0.22      -13.85     13.85 o
   4  17   5       59.15       69.85     19.60 o
   5  17   5        8.38       12.74     18.50 o
  -5  18   5        7.35       -3.99     30.79 o
  -4  18   5        1.67      -13.65     13.65 o
  -3  18   5        2.37        2.87     17.32 o
  -2  18   5       26.74       24.57     15.67 o
  -1  18   5       50.27       40.78     16.23 o
   0  18   5        9.97        4.85     35.49 o
   1  18   5        5.46        3.27     16.68 o
   2  18   5       20.98       11.78     16.57 o
   3  18   5        5.40      -10.82     18.60 o
   4  18   5        0.48       -2.43     47.25 o
  -4  19   5        8.52       83.38     35.06 o
  -3  19   5        0.02       22.23     30.36 o
  -2  19   5       26.08       21.38     29.93 o
  -1  19   5        1.90       -0.86     27.36 o
   0  19   5       29.11       41.47     31.64 o
   1  19   5       15.98       24.97     28.86 o
   2  19   5       36.60       48.04     18.39 o
   3  19   5        3.36       -7.87     17.48 o
  -2  20   5        4.27       26.94     30.36 o
  -1  20   5       11.13       74.83     36.34 o
   0  20   5       27.10       26.08     32.92 o
   1  20   5        8.64      -13.68     30.36 o
 -10   0   6      179.24      198.01     43.19 o
  -8   0   6      914.48      897.82     35.31 o
  -6   0   6      102.67       93.26      7.82 o
  -4   0   6        6.99        6.36      3.91 o
  -2   0   6       34.85       45.54      4.99 o
   0   0   6     8583.75     8101.05    166.63 o
   2   0   6      606.59      641.05     17.90 o
   4   0   6      540.09      515.83     21.97 o
   6   0   6       65.63       79.63     13.46 o
   8   0   6      183.42      193.84     19.54 o
  10   0   6        7.33      -11.15     11.15 o
 -11   1   6        0.94       10.24      8.74 o
 -10   1   6       68.93       56.71     16.97 o
  -9   1   6       18.42       23.05     10.55 o
  -8   1   6        0.19        3.72      6.74 o
  -7   1   6      264.07      256.08     12.02 o
  -6   1   6        1.38       -0.97      3.43 o
  -5   1   6        0.57        1.72      2.78 o
  -4   1   6      121.32      110.15      4.87 o
  -3   1   6      481.21      518.79      9.63 o
  -2   1   6     1063.02     1075.93     28.93 o
  -1   1   6     5085.12     5065.20     73.57 o
   0   1   6       58.10       55.53      4.07 o
   1   1   6       87.63       96.98      4.93 o
   2   1   6        5.77       14.90      4.80 o
   3   1   6        2.50        5.37      4.97 o
   4   1   6       37.98       47.26      6.02 o
   5   1   6        0.22       14.08      5.95 o
   6   1   6       25.62       29.33     13.65 o
   7   1   6       13.60        8.93      7.50 o
   8   1   6      210.26      181.67     16.11 o
   9   1   6       66.26       73.89     11.17 o
  10   1   6        5.10       -6.56      8.86 o
 -11   2   6       48.85       50.11     10.52 o
 -10   2   6       11.14       11.78      8.51 o
  -9   2   6      597.85      621.74     21.59 o
  -8   2   6      519.45      509.33     20.40 o
  -7   2   6        6.64        5.24      8.73 o
  -6   2   6       13.41       10.49      3.97 o
  -5   2   6      172.02      163.86      6.75 o
  -4   2   6      434.88      409.97     11.34 o
  -3   2   6     1743.52     1733.12     22.59 o
  -2   2   6      585.39      609.03      9.82 o
  -1   2   6      262.79      249.12      7.24 o
   0   2   6       12.10       13.12      3.49 o
   1   2   6     3217.06     3345.50     42.02 o
   2   2   6     3509.17     3602.81     45.90 o
   3   2   6      541.43      638.41     18.99 o
   4   2   6      458.72      462.87     13.46 o
   5   2   6      108.47      117.44      9.32 o
   6   2   6      644.82      657.71     21.29 o
   7   2   6        9.38       23.72     10.24 o
   8   2   6       29.70       21.42      8.95 o
   9   2   6      110.95      115.15     12.91 o
  10   2   6        0.03       -8.77      8.77 o
 -11   3   6        5.07        0.48      8.38 o
 -10   3   6      304.95      312.68     16.65 o
  -9   3   6      316.83      303.85     15.90 o
  -8   3   6      192.91      200.46     12.32 o
  -7   3   6      210.74      216.28      9.94 o
  -6   3   6      108.75      126.39      6.96 o
  -5   3   6       54.47       66.01      5.02 o
  -4   3   6        0.11        2.57      3.39 o
  -3   3   6       17.43       14.58      2.98 o
  -2   3   6     1337.76     1327.44     18.99 o
  -1   3   6     2804.71     2801.92     39.12 o
   0   3   6      106.34      124.45      6.97 o
   1   3   6      270.61      278.21      9.06 o
   2   3   6     6753.48     6647.06     80.00 o
   3   3   6      185.90      169.66      9.51 o
   4   3   6      816.04      849.56     18.94 o
   5   3   6       16.50       21.33      6.34 o
   6   3   6      185.50      164.66     11.42 o
   7   3   6        6.88        8.16      7.30 o
   8   3   6       40.19       42.66     10.18 o
   9   3   6       47.55       42.49     10.25 o
  10   3   6        0.19        0.77      9.41 o
 -11   4   6        8.29       25.94      9.71 o
 -10   4   6       55.11       49.64      9.80 o
  -9   4   6       33.41       37.42      8.39 o
  -8   4   6       77.24       85.08      8.62 o
  -7   4   6      631.43      676.34     16.96 o
  -6   4   6       45.09       47.81      6.11 o
  -5   4   6      354.96      326.39      9.15 o
  -4   4   6      158.16      156.94      6.37 o
  -3   4   6      523.07      634.47     13.12 o
  -2   4   6       69.51       77.86      4.88 o
  -1   4   6     2121.10     2026.08     32.35 o
   0   4   6     1507.16     1643.58     25.81 o
   1   4   6     4551.86     5026.61     61.00 o
   2   4   6     1713.36     1867.32     26.69 o
   3   4   6     1215.12     1237.84     36.35 o
   4   4   6      860.28      850.63     22.94 o
   5   4   6      736.45      745.55     18.87 o
   6   4   6       18.14       19.86      7.11 o
   7   4   6       89.19       88.91      9.98 o
   8   4   6      238.66      267.38     15.45 o
   9   4   6       62.70       45.88     11.29 o
  10   4   6       73.77       73.71     12.72 o
 -11   5   6       54.55       66.68     11.39 o
 -10   5   6       10.18        4.96      8.17 o
  -9   5   6        6.04       -6.78      6.78 o
  -8   5   6      253.43      244.43     11.78 o
  -7   5   6      819.20      798.92     19.76 o
  -6   5   6       34.18       35.39      5.60 o
  -5   5   6        8.37        8.34      4.55 o
  -4   5   6      281.30      290.10     10.13 o
  -3   5   6      424.39      440.90     10.91 o
  -2   5   6      167.16      146.50     11.27 o
  -1   5   6       42.22       41.24      4.17 o
   0   5   6        0.22        5.85      4.04 o
   1   5   6     1624.82     1608.04     22.80 o
   2   5   6       17.33       25.45      4.73 o
   3   5   6      425.12      514.23     13.79 o
   4   5   6        7.77       10.38      5.68 o
   5   5   6      158.29      146.55      9.63 o
   6   5   6      314.43      297.33     13.18 o
   7   5   6       66.89       59.61      9.41 o
   8   5   6       23.21       39.37      9.53 o
   9   5   6        9.87       16.84      8.58 o
  10   5   6        5.18        3.21      8.92 o
 -11   6   6       21.82       13.72     11.07 o
 -10   6   6       12.20       14.73      8.16 o
  -9   6   6       33.25       30.34      8.58 o
  -8   6   6        0.17        1.90      6.32 o
  -7   6   6      126.30      118.65     10.02 o
  -6   6   6       25.94       18.93      5.46 o
  -5   6   6       18.56        7.07      4.51 o
  -4   6   6      497.06      517.04     11.03 o
  -3   6   6      855.52      767.90     13.87 o
  -2   6   6      201.98      203.06      8.85 o
  -1   6   6     1432.87     1469.63     26.78 o
   0   6   6       46.98       44.82      5.46 o
   1   6   6      566.05      634.24      9.63 o
   2   6   6      363.27      354.14      9.89 o
   3   6   6       65.25       66.00      8.99 o
   4   6   6      445.91      382.97     13.85 o
   5   6   6      315.21      314.89     12.75 o
   6   6   6      242.95      242.06     12.48 o
   7   6   6        0.80        4.97      7.45 o
   8   6   6        0.32       -7.74      7.74 o
   9   6   6       17.40       12.45      9.18 o
  10   6   6       62.17       54.65     16.60 o
 -11   7   6       16.77       13.76     10.18 o
 -10   7   6        2.44       -5.75      9.50 o
  -9   7   6        0.17        2.99      7.08 o
  -8   7   6       46.82       36.54      7.59 o
  -7   7   6       28.91       15.26      7.45 o
  -6   7   6      329.75      340.62     12.84 o
  -5   7   6      735.80      791.99     17.07 o
  -4   7   6       21.67       21.20      4.85 o
  -3   7   6        3.68       -0.40      3.25 o
  -2   7   6      200.82      179.56      8.68 o
  -1   7   6      743.36      788.16     15.07 o
   0   7   6      675.48      708.22     14.54 o
   1   7   6       24.58       13.42      4.94 o
   2   7   6     2942.45     3018.97     40.65 o
   3   7   6      455.44      415.83     11.84 o
   4   7   6        0.90        3.82      4.93 o
   5   7   6      689.04      663.30     18.58 o
   6   7   6      346.61      352.39     14.34 o
   7   7   6        0.11       -4.69      7.07 o
   8   7   6        0.97       -8.49      8.49 o
   9   7   6       54.27       64.78     11.10 o
  10   7   6       18.44        4.65      9.80 o
 -10   8   6        0.18       -9.24      9.24 o
  -9   8   6        0.37        4.48      7.26 o
  -8   8   6        0.02       -8.10      8.10 o
  -7   8   6      396.01      394.80     15.32 o
  -6   8   6       68.16       48.42      6.97 o
  -5   8   6      907.40      858.63     22.78 o
  -4   8   6      251.72      267.97     10.68 o
  -3   8   6        9.32       21.83      4.88 o
  -2   8   6       57.10       62.83      4.56 o
  -1   8   6      439.99      492.63     11.58 o
   0   8   6      944.95      946.31     23.76 o
   1   8   6      417.86      393.86     11.64 o
   2   8   6      195.56      189.30      7.70 o
   3   8   6      350.58      366.79     11.48 o
   4   8   6      179.12      169.58     12.73 o
   5   8   6       95.32       93.17      8.86 o
   6   8   6      238.13      281.09     13.53 o
   7   8   6      259.76      279.44     14.32 o
   8   8   6        3.83       -7.63      7.63 o
   9   8   6        2.27       -6.36      8.59 o
  10   8   6       29.47       34.07     14.41 o
 -10   9   6       10.02        3.12     13.15 o
  -9   9   6        0.04       -3.49      7.29 o
  -8   9   6       30.65       38.08     10.84 o
  -7   9   6        0.03       -2.35      8.29 o
  -6   9   6     1169.53     1174.48     27.19 o
  -5   9   6        4.01        4.10      6.52 o
  -4   9   6       51.65       48.22      7.48 o
  -3   9   6       64.69       52.79      7.56 o
  -2   9   6       97.31       93.03      8.02 o
  -1   9   6      768.99      834.82     26.02 o
   0   9   6      127.71      152.33      7.23 o
   1   9   6      636.43      631.12     19.54 o
   2   9   6      224.15      244.98     10.62 o
   3   9   6     1271.76     1302.92     23.04 o
   4   9   6      326.99      318.14     13.36 o
   5   9   6       99.61      107.37      9.06 o
   6   9   6        1.21       -0.86      6.97 o
   7   9   6       69.60       69.14      9.74 o
   8   9   6        4.86       -8.94      8.94 o
   9   9   6       38.59       41.99     10.46 o
 -10  10   6        6.09       14.65     20.58 o
  -9  10   6        2.98       -1.03      8.02 o
  -8  10   6       14.76       12.55     11.48 o
  -7  10   6       86.71       69.10     11.40 o
  -6  10   6      341.82      369.17     34.00 o
  -5  10   6      706.15      692.36     19.86 o
  -4  10   6      574.43      609.80     17.94 o
  -3  10   6      217.61      193.37      9.48 o
  -2  10   6       18.98       27.45      5.09 o
  -1  10   6        0.04       -2.54      5.70 o
   0  10   6      252.84      256.77      9.62 o
   1  10   6       54.23       43.87      7.20 o
   2  10   6       80.02       94.10      8.21 o
   3  10   6       76.23       88.64      7.49 o
   4  10   6      223.59      232.86     15.41 o
   5  10   6       11.44       13.06      6.65 o
   6  10   6      239.23      216.99     12.49 o
   7  10   6        0.18        4.38      7.94 o
   8  10   6       44.81       50.62     12.30 o
   9  10   6       48.16       42.63     10.54 o
 -10  11   6        1.00      -10.15     13.64 o
  -9  11   6        1.31       -6.28      8.44 o
  -8  11   6        4.79       -9.02     11.78 o
  -7  11   6       15.37       13.49      9.92 o
  -6  11   6      250.12      234.78     13.35 o
  -5  11   6       53.71       44.91     11.28 o
  -4  11   6        0.46        6.60      6.31 o
  -3  11   6       78.69       96.54      9.35 o
  -2  11   6      250.22      255.42     18.31 o
  -1  11   6      133.68      154.35     19.63 o
   0  11   6      248.38      270.83     28.14 o
   1  11   6      304.94      323.18     17.18 o
   2  11   6      721.47      713.57     18.37 o
   3  11   6        7.92        3.83      7.37 o
   4  11   6       21.02       13.88      5.23 o
   5  11   6      292.63      286.08     12.23 o
   6  11   6       12.82       17.48      7.49 o
   7  11   6      193.94      188.82     14.69 o
   8  11   6        4.39      -11.98     11.98 o
   9  11   6        2.57      -10.19     10.21 o
  -9  12   6       58.92       89.53     14.68 o
  -8  12   6        3.94       10.11     11.10 o
  -7  12   6      169.33      157.86     14.84 o
  -6  12   6      186.80      164.05     12.19 o
  -5  12   6      270.18      279.80     14.05 o
  -4  12   6       76.02       76.70      9.49 o
  -3  12   6      455.04      454.84     16.31 o
  -2  12   6      101.71      112.67     10.06 o
  -1  12   6       51.74       33.27      7.80 o
   0  12   6       33.87       59.13      8.76 o
   1  12   6      158.44      170.20     11.36 o
   2  12   6      245.59      250.81     11.50 o
   3  12   6      404.05      405.29     14.88 o
   4  12   6       22.02       25.52      8.34 o
   5  12   6       23.60        2.00      6.67 o
   6  12   6       14.89        1.61      6.96 o
   7  12   6        6.02       -9.07      9.07 o
   8  12   6        0.26      -11.07     13.08 o
  -9  13   6        4.30       -6.81     11.80 o
  -8  13   6        6.66        0.02     15.05 o
  -7  13   6       11.81       29.09     12.40 o
  -6  13   6       74.48       82.18     17.34 o
  -5  13   6        0.00       -6.96      6.96 o
  -4  13   6      656.26      726.35     23.66 o
  -3  13   6       60.48       53.59     11.02 o
  -2  13   6      188.86      208.43     12.79 o
  -1  13   6       82.34       87.06      9.85 o
   0  13   6      110.08      108.39     10.34 o
   1  13   6       34.53       36.79      8.65 o
   2  13   6       54.90       59.05      9.45 o
   3  13   6        3.64       -2.63      7.07 o
   4  13   6        1.01       -4.50      7.12 o
   5  13   6      173.23      169.87     14.70 o
   6  13   6       27.44       13.31      9.35 o
   7  13   6        8.21       -2.12      9.15 o
   8  13   6        5.44      -11.85     11.85 o
  -8  14   6        5.18       37.06     14.23 o
  -7  14   6       27.57       10.08     12.89 o
  -6  14   6        4.27        7.00     11.52 o
  -5  14   6       22.15       46.05     10.01 o
  -4  14   6       11.33       16.68      8.65 o
  -3  14   6       19.64       11.68      7.99 o
  -2  14   6      195.61      180.79     14.22 o
  -1  14   6       88.60      119.48     16.79 o
   0  14   6      352.87      388.25     19.16 o
   1  14   6      567.81      541.59     30.57 o
   2  14   6      186.66      163.37     11.96 o
   3  14   6        0.05       14.53     11.60 o
   4  14   6       95.00       75.19     17.25 o
   5  14   6       13.72       10.92      8.33 o
   6  14   6       87.57       76.83     11.31 o
   7  14   6      155.48      142.35     13.74 o
  -8  15   6        2.37        3.70     13.88 o
  -7  15   6        8.26      -11.76     14.26 o
  -6  15   6       18.91        2.62     13.29 o
  -5  15   6        2.31       -8.00      9.20 o
  -4  15   6      121.23      114.65     12.29 o
  -3  15   6      134.60      122.32     11.95 o
  -2  15   6      318.59      408.00     24.19 o
  -1  15   6       64.32       79.66     11.50 o
   0  15   6       65.06       70.60     11.11 o
   1  15   6        0.08        6.47     23.94 o
   2  15   6        2.49        1.61     14.50 o
   3  15   6        9.08       10.34     15.54 o
   4  15   6       26.90       12.47     20.74 o
   5  15   6       43.89       50.11     29.72 o
   6  15   6       56.71       48.55     20.41 o
   7  15   6        1.44       -7.76     14.63 o
  -7  16   6        7.34       17.86     17.92 o
  -6  16   6        3.62        0.45     20.56 o
  -5  16   6        8.32        1.68     10.95 o
  -4  16   6        2.74       10.37      8.50 o
  -3  16   6       29.35       24.37      9.02 o
  -2  16   6        7.05       -0.07      8.01 o
  -1  16   6        8.48       -0.66     13.80 o
   0  16   6       14.15       23.82     15.00 o
   1  16   6      219.45      209.98     21.98 o
   2  16   6        6.08        5.81     31.64 o
   3  16   6       69.27       59.41     17.68 o
   4  16   6        7.77        3.85     26.72 o
   5  16   6       19.75       20.96     21.17 o
   6  16   6       50.22       88.66     23.52 o
  -6  17   6        0.23        1.05     12.45 o
  -5  17   6        6.00        9.58     12.49 o
  -4  17   6       10.92        8.17      9.36 o
  -3  17   6        0.20      -12.98     12.98 o
  -2  17   6       17.97       14.62     14.94 o
  -1  17   6       79.42       40.46     17.42 o
   0  17   6      216.51      172.93     21.81 o
   1  17   6       18.01       17.25     15.09 o
   2  17   6        1.00       13.94     34.21 o
   3  17   6       16.98      -10.80     14.74 o
   4  17   6       10.14       15.16     17.54 o
   5  17   6       17.38      -32.28     32.28 o
  -5  18   6        0.99       10.81     16.28 o
  -4  18   6       18.52        5.19     15.82 o
  -3  18   6       12.96        2.15     14.24 o
  -2  18   6       23.62       34.97     16.56 o
  -1  18   6       34.53       33.66     16.05 o
   0  18   6       33.50        9.90     15.67 o
   1  18   6       25.65        3.78     16.68 o
   2  18   6        0.09       -6.71     15.99 o
   3  18   6        0.00      -11.60     16.14 o
   4  18   6       42.35       27.02     22.02 o
  -3  19   6        8.75       23.67     16.70 o
  -2  19   6       18.52       17.29     17.32 o
  -1  19   6        5.38      -15.34     15.34 o
   0  19   6        5.12       12.00     20.95 o
   1  19   6       52.00       60.67     19.53 o
   2  19   6        1.07      -15.61     15.61 o
   3  19   6        5.80       26.08     32.92 o
 -11   0   7      266.79      285.17     75.25 o
  -9   0   7      706.93      768.71     34.13 o
  -7   0   7       83.94       84.23     13.05 o
  -5   0   7     1555.91     1444.44     25.92 o
  -3   0   7      101.77       54.82      7.06 o
  -1   0   7      416.41      446.85     13.30 o
   1   0   7     4714.72     4853.67     84.15 o
   3   0   7      468.69      448.70     16.95 o
   5   0   7     3406.64     3452.88     83.13 o
   7   0   7      184.60      161.59     18.07 o
   9   0   7        0.17       -5.93     12.41 o
 -11   1   7       39.41       34.52      9.97 o
 -10   1   7        7.98        9.03     11.05 o
  -9   1   7       88.37      106.30     11.49 o
  -8   1   7       98.52      109.68     13.52 o
  -7   1   7       16.24       26.85      5.62 o
  -6   1   7       17.22       14.42      4.63 o
  -5   1   7     1600.48     1563.03     19.42 o
  -4   1   7     2785.95     2818.19     37.92 o
  -3   1   7      247.13      276.62      7.96 o
  -2   1   7     2421.19     2216.15     32.22 o
  -1   1   7      457.60      476.96      9.63 o
   0   1   7      429.54      429.91     10.20 o
   1   1   7      687.44      734.81     15.16 o
   2   1   7      392.74      323.04      9.67 o
   3   1   7      400.88      439.47     11.92 o
   4   1   7      235.94      219.21      9.00 o
   5   1   7      427.77      512.27     15.97 o
   6   1   7      266.26      277.74     14.16 o
   7   1   7        4.91        2.30      8.19 o
   8   1   7        0.20        4.17      8.41 o
   9   1   7        5.09        5.50      9.10 o
  10   1   7       55.58       71.07     12.93 o
 -11   2   7       33.30       46.67     10.39 o
 -10   2   7        4.07        6.76      8.34 o
  -9   2   7       52.63       48.55      9.64 o
  -8   2   7      116.67      113.54     10.27 o
  -7   2   7      109.44      130.21      7.80 o
  -6   2   7        2.54        2.66      3.49 o
  -5   2   7      187.57      213.05      7.05 o
  -4   2   7       34.27       35.35      4.56 o
  -3   2   7     3413.59     3493.28     41.35 o
  -2   2   7      299.42      293.04      6.67 o
  -1   2   7     2904.60     2792.43     39.53 o
   0   2   7      110.11       98.71      5.52 o
   1   2   7      192.54      175.28      6.39 o
   2   2   7      268.96      276.99      8.74 o
   3   2   7        1.19        3.12      3.87 o
   4   2   7       94.98      107.02      7.80 o
   5   2   7        1.96        8.29      6.91 o
   6   2   7       55.62       49.94      8.48 o
   7   2   7      229.71      224.13     14.07 o
   8   2   7       26.23        4.63      8.54 o
   9   2   7        2.51       -0.13      8.86 o
  10   2   7       63.12       68.08     13.19 o
 -11   3   7        0.16        7.39      8.87 o
 -10   3   7       15.26       18.46      8.66 o
  -9   3   7       58.56       50.52      9.11 o
  -8   3   7      245.55      248.76     11.82 o
  -7   3   7       38.24       34.29      5.66 o
  -6   3   7     1352.72     1462.50     23.24 o
  -5   3   7        0.65        3.90      3.71 o
  -4   3   7       74.22       72.77      4.75 o
  -3   3   7      109.27      110.86      4.96 o
  -2   3   7      374.19      368.96     11.04 o
  -1   3   7      269.14      273.81      8.17 o
   0   3   7      658.25      630.28     16.37 o
   1   3   7      159.13      135.09      5.80 o
   2   3   7     2953.46     2849.01     38.13 o
   3   3   7      538.37      530.45     15.20 o
   4   3   7       64.95       77.55      9.81 o
   5   3   7       28.47       15.97      6.61 o
   6   3   7      551.49      551.93     26.99 o
   7   3   7        1.04       -1.10      7.45 o
   8   3   7      236.41      255.75     14.29 o
   9   3   7       83.06       78.58     12.13 o
  10   3   7        0.01       -5.01     10.00 o
 -11   4   7       18.81       23.82      9.92 o
 -10   4   7       34.72       50.40     10.55 o
  -9   4   7       52.98       63.61      9.38 o
  -8   4   7      100.06      106.56     10.53 o
  -7   4   7       47.11       37.54      6.00 o
  -6   4   7       66.52       69.37      6.69 o
  -5   4   7      112.87      113.25      6.21 o
  -4   4   7      316.52      358.88      9.56 o
  -3   4   7      882.95      896.78     15.18 o
  -2   4   7       79.90       53.86      4.42 o
  -1   4   7     2697.29     2682.95     46.55 o
   0   4   7      118.03      128.62      5.92 o
   1   4   7     2596.04     2790.83     36.44 o
   2   4   7       37.83       44.16      4.71 o
   3   4   7       53.58       60.02      5.67 o
   4   4   7      104.78       98.80      7.91 o
   5   4   7        8.35       10.72      6.42 o
   6   4   7      111.95      125.09     10.59 o
   7   4   7       18.31       18.80      8.35 o
   8   4   7      150.92      162.70     12.57 o
   9   4   7       97.27       86.24     11.35 o
  10   4   7       96.58       98.56     12.79 o
 -11   5   7        2.23       -2.14      8.72 o
 -10   5   7        1.11       -0.54     10.14 o
  -9   5   7        1.40       -6.49      6.49 o
  -8   5   7       13.87       10.77      6.50 o
  -7   5   7      258.58      252.24     12.01 o
  -6   5   7       81.58       87.23      7.10 o
  -5   5   7      278.66      259.88      8.56 o
  -4   5   7       26.94       37.88      4.31 o
  -3   5   7      440.94      440.81     14.58 o
  -2   5   7        0.02       -2.74      2.74 o
  -1   5   7      594.60      650.52     12.98 o
   0   5   7       94.10      106.24      8.49 o
   1   5   7       34.20       34.60      3.79 o
   2   5   7       57.46       54.74      4.78 o
   3   5   7      898.51      897.29     19.26 o
   4   5   7      389.69      361.22     24.74 o
   5   5   7      144.32      150.52     11.20 o
   6   5   7      165.86      164.13     12.62 o
   7   5   7       30.28       41.58      9.87 o
   8   5   7      305.99      333.39     15.92 o
   9   5   7      112.95      128.98     12.92 o
  10   5   7        0.02       -9.44      9.44 o
 -11   6   7        8.42       11.41     11.35 o
 -10   6   7        5.06        8.25      7.79 o
  -9   6   7        7.63        4.78      6.77 o
  -8   6   7      177.61      162.48     10.40 o
  -7   6   7      196.23      163.36      9.66 o
  -6   6   7        1.14       -1.47      5.32 o
  -5   6   7      235.28      224.56     10.53 o
  -4   6   7      683.27      736.29     14.43 o
  -3   6   7      562.11      649.56     14.09 o
  -2   6   7      585.02      683.87     18.64 o
  -1   6   7     1549.54     1477.85     23.65 o
   0   6   7      460.89      495.83     14.01 o
   1   6   7      356.42      372.75      8.84 o
   2   6   7       11.61       15.54      4.28 o
   3   6   7     1447.02     1463.03     26.69 o
   4   6   7      294.21      311.92     14.37 o
   5   6   7      189.97      198.76     11.07 o
   6   6   7      201.14      198.31     12.07 o
   7   6   7        3.80        2.95      7.42 o
   8   6   7       86.29      101.04     11.33 o
   9   6   7       62.61       70.67     11.31 o
  10   6   7        0.72       -8.89      8.89 o
 -11   7   7        5.49       18.03     20.86 o
 -10   7   7        0.13       20.58     13.27 o
  -9   7   7       12.03        3.25      7.68 o
  -8   7   7        2.83        2.03      6.20 o
  -7   7   7      219.23      204.95     10.82 o
  -6   7   7      310.36      284.55     11.13 o
  -5   7   7      332.99      293.33     10.79 o
  -4   7   7       91.28      120.45      6.26 o
  -3   7   7        2.45        4.54      5.36 o
  -2   7   7      554.94      587.56     13.05 o
  -1   7   7        0.27        6.29      4.54 o
   0   7   7     1655.79     1763.72     32.33 o
   1   7   7       95.35       85.10      5.61 o
   2   7   7      206.75      229.27     12.32 o
   3   7   7        0.09       -6.19      6.19 o
   4   7   7       43.93       36.28      9.54 o
   5   7   7        6.64       11.97      8.47 o
   6   7   7      141.20      122.13     10.71 o
   7   7   7       79.87      109.67     10.95 o
   8   7   7      172.11      178.40     13.29 o
   9   7   7       12.67       14.15      9.63 o
 -10   8   7       28.65       25.58     11.02 o
  -9   8   7       48.85       67.87     10.27 o
  -8   8   7        0.50       12.95      8.95 o
  -7   8   7      404.86      396.68     16.00 o
  -6   8   7        1.71       -5.74      7.07 o
  -5   8   7       52.91       59.58      6.89 o
  -4   8   7       49.18       58.30      6.45 o
  -3   8   7      129.27      139.46      6.03 o
  -2   8   7      265.52      331.26     10.71 o
  -1   8   7      447.44      414.33     10.76 o
   0   8   7        7.42        8.65      4.74 o
   1   8   7       97.16       94.80      5.56 o
   2   8   7       47.72       58.77      5.02 o
   3   8   7      822.23      877.55     18.76 o
   4   8   7      366.63      400.34     15.41 o
   5   8   7      172.54      215.82     17.16 o
   6   8   7       14.33       24.41      7.48 o
   7   8   7      115.59      125.77     11.72 o
   8   8   7      142.30      167.80     13.03 o
   9   8   7        1.55       -7.99      8.94 o
 -10   9   7        0.00       -2.84     13.27 o
  -9   9   7       14.08       -2.35      7.88 o
  -8   9   7       30.08        4.94     11.79 o
  -7   9   7       18.86       12.01      7.70 o
  -6   9   7        0.07       -6.67      6.67 o
  -5   9   7      191.69      196.84     11.31 o
  -4   9   7       69.99       81.30      9.15 o
  -3   9   7       57.92       90.91      7.98 o
  -2   9   7      332.62      371.87     12.75 o
  -1   9   7        1.97        6.20      4.60 o
   0   9   7        0.96       -0.47      5.51 o
   1   9   7     1072.99     1045.51     20.83 o
   2   9   7     1022.60     1041.27     18.42 o
   3   9   7      342.32      334.13     11.27 o
   4   9   7       22.38       12.05      6.15 o
   5   9   7      570.70      583.46     18.26 o
   6   9   7       20.81       26.62      8.75 o
   7   9   7        2.53       -6.97      7.45 o
   8   9   7      127.05      125.30     12.23 o
   9   9   7       22.76       19.31     10.04 o
 -10  10   7        2.40       -0.71     12.03 o
  -9  10   7        2.11       -2.74      7.89 o
  -8  10   7       20.05       16.44     13.08 o
  -7  10   7       58.79       59.42      9.64 o
  -6  10   7      701.43      824.18     22.85 o
  -5  10   7       36.43       29.76      8.03 o
  -4  10   7       27.20       11.09      7.11 o
  -3  10   7       22.23       37.12      6.56 o
  -2  10   7      154.83      139.81      9.98 o
  -1  10   7      400.38      386.25     14.33 o
   0  10   7      356.88      399.87     20.26 o
   1  10   7      337.76      326.77     12.03 o
   2  10   7       36.06       29.82      7.30 o
   3  10   7        0.84        7.17      9.53 o
   4  10   7       35.64       43.02      7.14 o
   5  10   7     1389.80     1404.69     29.31 o
   6  10   7       85.43       92.65     10.34 o
   7  10   7        0.54       -6.03      8.85 o
   8  10   7        0.22       -2.47      8.64 o
   9  10   7       64.33       54.50     13.18 o
  -9  11   7        2.54       -4.86     12.78 o
  -8  11   7       11.66       -0.70     13.90 o
  -7  11   7       29.53       34.06     11.30 o
  -6  11   7        0.74        4.75      7.35 o
  -5  11   7      401.50      399.14     16.19 o
  -4  11   7       23.26       24.11     11.48 o
  -3  11   7       42.84       56.00      8.85 o
  -2  11   7       66.23       96.01     13.95 o
  -1  11   7       48.51       62.50      8.40 o
   0  11   7       38.91       49.67     12.86 o
   1  11   7      165.29      168.11      9.27 o
   2  11   7      115.43      125.97      9.25 o
   3  11   7       23.70       25.48      6.21 o
   4  11   7       12.67        5.26      6.25 o
   5  11   7        1.34        0.22      6.33 o
   6  11   7      158.95      146.75     11.35 o
   7  11   7       93.51      106.49     14.71 o
   8  11   7        2.24       -8.36      8.36 o
  -9  12   7        1.26       19.64     11.79 o
  -8  12   7        2.60       -8.33     17.34 o
  -7  12   7       35.15       45.48     12.01 o
  -6  12   7       18.43       13.65     10.09 o
  -5  12   7       58.73       51.42      9.32 o
  -4  12   7        0.33        2.49      9.53 o
  -3  12   7       71.70       97.35     18.81 o
  -2  12   7      409.37      405.53     19.28 o
  -1  12   7        3.42        6.23      7.99 o
   0  12   7      108.68       95.86     20.88 o
   1  12   7       20.90       23.77     15.86 o
   2  12   7      103.11       67.52      8.49 o
   3  12   7      355.25      348.64     12.24 o
   4  12   7       37.51       27.82      6.90 o
   5  12   7       60.80       35.22      9.82 o
   6  12   7       21.01       11.21      7.74 o
   7  12   7        9.86       11.53     10.22 o
   8  12   7       25.88       25.12     11.57 o
  -9  13   7       22.58       14.54     32.92 o
  -8  13   7      114.15      121.62     17.84 o
  -7  13   7        8.43        8.82     12.94 o
  -6  13   7       62.83       55.07     10.89 o
  -5  13   7      101.70       83.47     11.54 o
  -4  13   7       12.98       19.26      8.88 o
  -3  13   7       29.47       17.30      9.33 o
  -2  13   7      166.65      185.76     14.28 o
  -1  13   7      340.07      334.94     17.87 o
   0  13   7       74.32      105.33     15.08 o
   1  13   7       52.92       53.40     11.02 o
   2  13   7      192.76      166.13     14.57 o
   3  13   7      220.66      192.06     15.14 o
   4  13   7       26.07       17.26      9.03 o
   5  13   7        0.86       -8.11      8.11 o
   6  13   7        5.06       14.99     12.59 o
   7  13   7      125.04      145.78     18.55 o
  -8  14   7        0.14       17.29     14.47 o
  -7  14   7        3.00       15.90     12.86 o
  -6  14   7        0.58       -3.83      9.14 o
  -5  14   7        0.66        4.18     11.48 o
  -4  14   7      462.11      481.40     20.23 o
  -3  14   7        1.43       -2.30      8.39 o
  -2  14   7        1.02        9.78      9.07 o
  -1  14   7      196.74      252.30     22.18 o
   0  14   7       32.16       59.83     15.51 o
   1  14   7       49.45       42.84     10.58 o
   2  14   7       37.23       43.59     10.32 o
   3  14   7        5.53        4.52      9.72 o
   4  14   7        3.81       -0.66     15.97 o
   5  14   7       54.55       28.55     18.59 o
   6  14   7       28.98       23.00     14.26 o
   7  14   7        4.64      -12.09     14.08 o
  -7  15   7        6.73       37.18     19.56 o
  -6  15   7        0.91       -6.77      9.87 o
  -5  15   7        5.16        9.50      9.13 o
  -4  15   7       77.89       82.08     13.95 o
  -3  15   7        0.02       16.14      9.69 o
  -2  15   7       20.64       23.18     10.96 o
  -1  15   7       16.60       39.70     12.28 o
   0  15   7        2.45        4.70      8.89 o
   1  15   7       39.28       36.19     12.06 o
   2  15   7        0.55        6.69     20.52 o
   3  15   7       96.50      126.59     20.96 o
   4  15   7        5.89        4.77     17.32 o
   5  15   7        3.47      -16.32     16.32 o
   6  15   7       43.17       48.31     20.64 o
  -7  16   7        0.29       14.55     14.31 o
  -6  16   7        0.43       11.71     13.03 o
  -5  16   7        1.69       -4.28      9.63 o
  -4  16   7        5.71       16.89      8.90 o
  -3  16   7       24.17       24.37      9.02 o
  -2  16   7       32.26       37.23     18.21 o
  -1  16   7       33.95       33.48     10.79 o
   0  16   7        0.57      -12.88     12.88 o
   1  16   7        1.51        9.00     14.83 o
   2  16   7       37.33       61.13     18.32 o
   3  16   7       58.42       96.07     20.01 o
   4  16   7       11.53       -9.66     27.58 o
   5  16   7        0.86      -13.74     16.46 o
  -6  17   7        0.52      -10.80     14.13 o
  -5  17   7       17.75       30.94     15.61 o
  -4  17   7        9.84       11.43     10.74 o
  -3  17   7        0.63       -1.26      8.95 o
  -2  17   7       48.01       80.46     29.29 o
  -1  17   7        3.84        5.23     14.90 o
   0  17   7        4.31      -13.22     13.22 o
   1  17   7       14.74       -8.41     22.66 o
   2  17   7        9.76      -11.20     16.05 o
   3  17   7       20.02       51.20     18.90 o
   4  17   7       21.44       45.97     23.94 o
   5  17   7       10.22      -17.32     17.32 o
  -5  18   7       12.05        4.28     15.43 o
  -4  18   7        0.19       -9.40     14.23 o
  -3  18   7        6.49        2.94     27.79 o
  -2  18   7       98.26       97.15     19.88 o
  -1  18   7        5.14       27.77     25.01 o
   0  18   7       15.33       23.39     16.57 o
   1  18   7        9.95        0.86     15.62 o
   2  18   7       16.90       22.05     17.35 o
   3  18   7        0.37      -12.11     16.25 o
  -3  19   7       12.05        4.00     19.24 o
  -2  19   7        1.75       -6.80     29.93 o
  -1  19   7       15.89       30.35     18.11 o
   0  19   7       22.93       14.78     23.30 o
   1  19   7       85.21      107.94     21.55 o
   2  19   7       11.83      -16.37     16.37 o
 -10   0   8        0.12       10.16     12.00 o
  -8   0   8      124.55      196.04     18.37 o
  -6   0   8        7.20       -3.35      4.33 o
  -4   0   8     1107.75     1196.77     28.39 o
  -2   0   8      415.50      458.69     14.36 o
   0   0   8     3250.74     3039.54     55.53 o
   2   0   8     3264.43     3560.37     80.25 o
   4   0   8        0.19        1.49      9.92 o
   6   0   8      237.58      264.28     19.34 o
   8   0   8        5.43        1.21     22.88 o
  10   0   8        1.05        0.10     14.79 o
 -11   1   8       11.84       18.79     14.56 o
 -10   1   8       65.97       75.83     11.07 o
  -9   1   8      240.64      246.98     15.61 o
  -8   1   8      337.98      354.61     22.63 o
  -7   1   8        1.79       -0.54      4.03 o
  -6   1   8       72.63       70.85      5.15 o
  -5   1   8        8.52        6.57      3.47 o
  -4   1   8      188.38      174.10      6.35 o
  -3   1   8      186.91      159.83      6.38 o
  -2   1   8     1698.31     1635.68     24.64 o
  -1   1   8       67.18       66.53      4.95 o
   0   1   8     1087.59     1140.98     18.04 o
   1   1   8     3317.50     3235.23     45.77 o
   2   1   8      328.48      317.53      9.75 o
   3   1   8     5896.05     5922.41     74.01 o
   4   1   8      440.03      458.03     16.48 o
   5   1   8      661.75      706.07     17.86 o
   6   1   8      634.49      687.99     20.29 o
   7   1   8      201.02      232.08     13.61 o
   8   1   8       20.09        9.83      8.57 o
   9   1   8      191.61      188.01     15.36 o
  10   1   8       35.26       28.29     11.58 o
 -11   2   8       20.91       25.13      9.82 o
 -10   2   8        0.24       -3.30      7.75 o
  -9   2   8       69.55       73.92     10.54 o
  -8   2   8      233.50      216.73     11.13 o
  -7   2   8      211.85      220.84     10.53 o
  -6   2   8       51.78       63.24      4.92 o
  -5   2   8        1.99        0.61      3.19 o
  -4   2   8      596.06      573.95     11.46 o
  -3   2   8      989.60     1131.15     16.85 o
  -2   2   8      393.79      406.42      9.36 o
  -1   2   8     1009.68     1045.83     18.72 o
   0   2   8       24.43       33.43      4.33 o
   1   2   8      834.90      846.08     15.21 o
   2   2   8      728.75      738.13     14.82 o
   3   2   8      112.83      118.52      8.35 o
   4   2   8        3.77       11.25      5.62 o
   5   2   8      781.88      768.64     18.50 o
   6   2   8        0.35        3.74      7.21 o
   7   2   8      136.50      147.15     12.79 o
   8   2   8       25.77       23.20      9.21 o
   9   2   8       44.95       51.90     10.78 o
  10   2   8       10.87       -4.14     11.73 o
 -11   3   8       19.02       34.84     10.05 o
 -10   3   8       40.05       42.90     10.10 o
  -9   3   8        1.07       11.04      9.48 o
  -8   3   8      138.32      153.01     10.67 o
  -7   3   8       31.39       22.40      5.46 o
  -6   3   8       31.27       29.82      5.10 o
  -5   3   8        1.45        0.38      3.43 o
  -4   3   8      101.15      117.04      5.77 o
  -3   3   8     2421.04     2473.74     33.91 o
  -2   3   8     3889.37     3847.87     53.60 o
  -1   3   8      530.16      508.12     11.97 o
   0   3   8     2258.67     2444.07     36.19 o
   1   3   8       96.98       92.17      5.94 o
   2   3   8      342.42      351.84     10.42 o
   3   3   8      156.07      168.78      8.09 o
   4   3   8      162.54      158.99     10.00 o
   5   3   8        4.89        7.96      6.21 o
   6   3   8       48.67       42.23      8.68 o
   7   3   8        3.31       -1.06      7.24 o
   8   3   8       65.26       77.35     10.93 o
   9   3   8        1.60      -10.86     10.86 o
  10   3   8       24.80       18.64     10.46 o
 -11   4   8        0.86        0.83      8.84 o
 -10   4   8       50.96       65.99     10.59 o
  -9   4   8        0.54        0.48      6.26 o
  -8   4   8      206.73      237.97     13.89 o
  -7   4   8        1.18       -0.54      4.84 o
  -6   4   8        1.37       -4.14      4.14 o
  -5   4   8       23.81       11.68      4.09 o
  -4   4   8      126.70      111.47      5.68 o
  -3   4   8     2004.49     2090.17     30.28 o
  -2   4   8       30.21       28.37      4.08 o
  -1   4   8      118.33      113.70      5.76 o
   0   4   8        2.84       -0.63      3.70 o
   1   4   8        2.60        2.98      3.61 o
   2   4   8       12.90       10.43      4.30 o
   3   4   8       15.55       17.87      5.03 o
   4   4   8       74.58       87.00      9.19 o
   5   4   8      883.12      909.22     21.99 o
   6   4   8      100.85       81.85      9.80 o
   7   4   8        9.30       -7.99      8.92 o
   8   4   8       96.14      118.73     11.73 o
   9   4   8       84.86      103.05     12.59 o
  10   4   8        5.06        2.63     12.86 o
 -11   5   8        0.24        4.05      9.09 o
 -10   5   8        2.33        4.78      8.20 o
  -9   5   8       60.61       50.56      7.94 o
  -8   5   8      284.00      272.81     17.94 o
  -7   5   8        8.75        4.39      6.06 o
  -6   5   8      156.38      171.37      9.04 o
  -5   5   8      561.20      663.55     14.03 o
  -4   5   8      279.71      310.26      9.80 o
  -3   5   8       31.74       31.20      3.73 o
  -2   5   8      463.30      470.88     11.49 o
  -1   5   8      801.13      809.43     15.76 o
   0   5   8      288.88      259.97      9.58 o
   1   5   8     3438.36     3523.90     45.26 o
   2   5   8     1609.38     1647.15     26.29 o
   3   5   8      588.90      598.34     14.38 o
   4   5   8      503.12      526.11     26.88 o
   5   5   8        0.50       -4.44      6.37 o
   6   5   8       17.98       15.93      7.45 o
   7   5   8       61.25       81.97     10.43 o
   8   5   8        1.97       -7.64      7.64 o
   9   5   8       48.39       46.80     11.03 o
  10   5   8       33.57       43.10     14.48 o
 -11   6   8        5.21       -1.63      9.92 o
 -10   6   8        3.65        8.96      8.13 o
  -9   6   8        0.83        3.17      6.63 o
  -8   6   8      278.85      313.71     19.38 o
  -7   6   8       36.93       26.66      6.62 o
  -6   6   8      507.18      514.88     15.93 o
  -5   6   8        0.06       -3.94      3.94 o
  -4   6   8        3.16       -2.14      3.79 o
  -3   6   8      376.35      421.59     11.21 o
  -2   6   8        0.02        7.13      9.44 o
  -1   6   8       88.50       74.57      4.08 o
   0   6   8     1719.08     1798.64     28.29 o
   1   6   8       72.86       64.45      4.16 o
   2   6   8       67.06       66.27      6.37 o
   3   6   8       44.43       34.23      5.51 o
   4   6   8      167.07      158.34     12.58 o
   5   6   8      410.20      399.24     14.72 o
   6   6   8      140.94      143.24     11.05 o
   7   6   8      196.23      177.72     12.42 o
   8   6   8      122.72      147.37     12.69 o
   9   6   8       42.16       15.73     12.11 o
 -10   7   8       23.51       17.28     14.39 o
  -9   7   8       59.25       42.39     11.62 o
  -8   7   8        2.40        5.60      7.25 o
  -7   7   8      132.52      143.44      9.83 o
  -6   7   8      545.88      559.44     17.01 o
  -5   7   8      233.37      191.57      7.97 o
  -4   7   8      169.97      164.34      7.27 o
  -3   7   8      423.00      449.42     16.08 o
  -2   7   8      216.92      212.58      9.52 o
  -1   7   8      143.05      124.88     11.48 o
   0   7   8       51.79       41.63      6.53 o
   1   7   8      460.57      481.44     16.00 o
   2   7   8     2981.69     3064.49     41.37 o
   3   7   8       79.41       69.03      8.60 o
   4   7   8       55.25       48.81      9.49 o
   5   7   8       62.04       59.16      9.12 o
   6   7   8        3.92        0.92      6.79 o
   7   7   8      193.20      197.21     12.94 o
   8   7   8        5.72       -1.62      8.90 o
   9   7   8        0.01       -8.96      8.96 o
 -10   8   8       20.90       14.17      9.12 o
  -9   8   8        9.57       -3.70      9.29 o
  -8   8   8       14.43       -6.48     14.81 o
  -7   8   8       29.07       35.18      8.23 o
  -6   8   8       42.22       52.10      8.59 o
  -5   8   8        1.41        3.42      5.53 o
  -4   8   8       73.48       85.60      6.06 o
  -3   8   8      177.40      190.72      9.02 o
  -2   8   8        8.07        8.31      3.31 o
  -1   8   8      611.58      639.47     20.92 o
   0   8   8       11.67       10.78      5.78 o
   1   8   8        0.83        9.60      6.57 o
   2   8   8      187.09      224.88      8.04 o
   3   8   8      817.96      855.83     17.78 o
   4   8   8      136.48      132.41      9.71 o
   5   8   8      760.60      746.76     24.66 o
   6   8   8      383.25      416.40     16.21 o
   7   8   8      491.28      548.07     25.27 o
   8   8   8        2.25       -8.46      8.46 o
   9   8   8        2.82       -0.52      9.42 o
 -10   9   8        7.76        9.47      8.95 o
  -9   9   8       12.47       10.93      8.35 o
  -8   9   8       12.09       15.85      9.76 o
  -7   9   8       33.75       21.14      8.40 o
  -6   9   8      351.50      360.48     18.47 o
  -5   9   8       50.71       69.48      9.16 o
  -4   9   8       41.30       47.42      8.53 o
  -3   9   8        0.01        1.30      9.07 o
  -2   9   8      273.84      297.77     10.79 o
  -1   9   8      162.19      187.26      9.42 o
   0   9   8       18.49       13.48      6.27 o
   1   9   8        9.52       12.52      4.05 o
   2   9   8        2.69       10.86      4.88 o
   3   9   8        0.06       -5.58      6.93 o
   4   9   8      484.17      456.77     15.42 o
   5   9   8       15.77        7.49      6.07 o
   6   9   8        2.74        5.61      8.90 o
   7   9   8       79.44       94.40     10.99 o
   8   9   8       18.10       -0.20      8.56 o
   9   9   8        0.79      -10.99     10.99 o
 -10  10   8       21.50       39.19     15.62 o
  -9  10   8        6.46        7.97     14.26 o
  -8  10   8        0.08        5.17     12.70 o
  -7  10   8       53.63       38.52      9.31 o
  -6  10   8      153.34      143.26     12.36 o
  -5  10   8        0.68        3.23      7.50 o
  -4  10   8      464.00      446.60     20.59 o
  -3  10   8        0.13        1.61      7.54 o
  -2  10   8      262.57      245.58     18.98 o
  -1  10   8      315.53      347.73     28.59 o
   0  10   8       41.00       41.99     10.46 o
   1  10   8      557.37      574.34     18.70 o
   2  10   8      196.94      213.12     14.99 o
   3  10   8      135.41      136.18     10.39 o
   4  10   8      282.77      277.47     12.54 o
   5  10   8       14.74       11.92      7.48 o
   6  10   8        9.67        2.26      7.62 o
   7  10   8       10.54       -1.98      8.11 o
   8  10   8       39.97       37.36     10.61 o
  -9  11   8        0.34       -3.51     13.11 o
  -8  11   8        3.41       11.02     11.69 o
  -7  11   8        3.75       11.38      9.32 o
  -6  11   8       17.65       16.93      9.00 o
  -5  11   8      710.79      773.34     25.64 o
  -4  11   8       31.60       24.19      9.48 o
  -3  11   8      498.29      523.49     22.30 o
  -2  11   8      539.93      500.32     41.13 o
  -1  11   8      504.27      494.58     28.99 o
   0  11   8      174.21      179.97     24.48 o
   1  11   8      175.78      166.20     16.42 o
   2  11   8      382.23      385.82     15.86 o
   3  11   8        0.07       -7.62      7.62 o
   4  11   8      100.04      104.55     10.57 o
   5  11   8        9.14        5.59      7.46 o
   6  11   8       31.30       42.44      8.87 o
   7  11   8       57.04       48.46     10.11 o
   8  11   8        0.03       -8.66      8.66 o
  -9  12   8        6.70       16.84     14.47 o
  -8  12   8       22.09        2.04     19.47 o
  -7  12   8       57.05       68.72     11.89 o
  -6  12   8      144.19      119.45     12.91 o
  -5  12   8      267.38      320.80     17.37 o
  -4  12   8        0.23        7.16      8.55 o
  -3  12   8       65.73       63.42     11.27 o
  -2  12   8      416.14      441.46     20.90 o
  -1  12   8      310.26      385.07     19.33 o
   0  12   8       52.52       70.54     23.18 o
   1  12   8       33.84       51.45     10.62 o
   2  12   8      371.01      352.35     15.54 o
   3  12   8       51.06       49.06      9.56 o
   4  12   8       46.44       35.86     12.84 o
   5  12   8      241.13      195.24     21.43 o
   6  12   8        4.28       -0.09     10.37 o
   7  12   8        0.03      -10.49     10.49 o
   8  12   8        7.38      -19.51     19.51 o
  -8  13   8       28.29       27.66     14.50 o
  -7  13   8       73.88       86.64     13.45 o
  -6  13   8        9.71       10.61      9.34 o
  -5  13   8      108.44      129.58     18.58 o
  -4  13   8       13.65       17.81      9.14 o
  -3  13   8      206.24      234.68     17.65 o
  -2  13   8       12.26       21.19      9.73 o
  -1  13   8       51.61       26.03     11.91 o
   0  13   8     1605.51     1526.91    104.31 o
   1  13   8      552.11      587.62     24.08 o
   2  13   8      276.52      223.38     15.63 o
   3  13   8      139.79      107.02     25.43 o
   4  13   8       42.79       35.43      9.53 o
   5  13   8        3.53        0.74      9.67 o
   6  13   8       58.70       19.91     20.80 o
   7  13   8        0.58      -14.90     14.90 o
  -8  14   8        0.04        3.11     13.74 o
  -7  14   8        1.53       11.19     12.97 o
  -6  14   8        0.09       -7.68      8.95 o
  -5  14   8        6.72        7.36      8.87 o
  -4  14   8      174.06      167.30     16.11 o
  -3  14   8      407.18      464.79     38.80 o
  -2  14   8       14.78       26.04     10.00 o
  -1  14   8      174.50      263.16     17.69 o
   0  14   8      113.94      123.26     19.38 o
   1  14   8        0.08        0.32      8.40 o
   2  14   8       60.55       53.53     11.40 o
   3  14   8        1.30        6.66      9.92 o
   4  14   8        6.08       -1.71     16.05 o
   5  14   8       47.74       52.00     43.19 o
   6  14   8        3.15       -1.14     14.15 o
  -7  15   8       26.86       18.90     16.25 o
  -6  15   8       32.18       38.72     11.24 o
  -5  15   8       10.08        7.75     10.18 o
  -4  15   8        1.48       10.89      9.29 o
  -3  15   8       53.74       77.52     11.92 o
  -2  15   8       31.44       27.28     10.64 o
  -1  15   8      151.23      162.47     18.64 o
   0  15   8       59.13       67.45     12.22 o
   1  15   8        1.84        4.54      9.23 o
   2  15   8       43.59       36.68     17.09 o
   3  15   8        1.65      -11.62     15.66 o
   4  15   8       95.32       43.42     30.36 o
   5  15   8       12.73       -7.04     16.93 o
   6  15   8        8.28      -21.59     21.59 o
  -6  16   8       54.04       67.46     12.76 o
  -5  16   8        0.68       -0.30      9.25 o
  -4  16   8        1.84       11.01      8.89 o
  -3  16   8      118.06      139.29     13.45 o
  -2  16   8      139.27      146.88     15.25 o
  -1  16   8        2.89        3.93      9.39 o
   0  16   8      115.45      104.13     19.85 o
   1  16   8        0.51      -13.25     20.52 o
   2  16   8       10.68      -18.01     33.56 o
   3  16   8       33.20        4.70     16.57 o
   4  16   8        3.09       -9.21     30.36 o
   5  16   8        4.82      -16.90     16.90 o
  -5  17   8        1.85        6.04     12.78 o
  -4  17   8        0.00        1.39     19.75 o
  -3  17   8       25.68       30.05     13.48 o
  -2  17   8       11.43        0.86     15.23 o
  -1  17   8       39.81       42.09     17.68 o
   0  17   8        0.56       -8.38     14.62 o
   1  17   8       56.62       26.49     18.60 o
   2  17   8        0.18       -2.65     20.74 o
   3  17   8       37.02       38.07     19.24 o
   4  17   8       18.73       17.45     18.87 o
  -4  18   8        2.06       34.47     27.79 o
  -3  18   8       97.88      113.04     30.57 o
  -2  18   8       19.02       17.94     22.23 o
  -1  18   8       34.00       33.26     30.57 o
   0  18   8        6.97       13.54     23.52 o
   1  18   8        2.25       -0.34     17.08 o
   2  18   8        5.19        4.25     17.48 o
   3  18   8        0.62        6.24     18.25 o
  -2  19   8        1.92        5.63     16.10 o
  -1  19   8        1.57      -14.97     14.97 o
   0  19   8       12.13        4.51     18.11 o
   1  19   8        1.60      -15.92     15.92 o
 -11   0   9        7.67       17.98     12.73 o
  -9   0   9      838.28      862.39     52.16 o
  -7   0   9      208.72      203.45     10.87 o
  -5   0   9       23.85       30.85      5.86 o
  -3   0   9      926.18      914.10     23.33 o
  -1   0   9     2458.46     2339.41     47.74 o
   1   0   9        8.36       31.66      9.08 o
   3   0   9     1090.90     1118.64     41.75 o
   5   0   9     1849.44     1987.46     56.84 o
   7   0   9       92.21      126.69     15.27 o
   9   0   9       32.65       41.60     15.25 o
 -11   1   9       17.20       21.43      9.26 o
 -10   1   9       25.27        3.08      8.21 o
  -9   1   9       84.81       97.43     11.35 o
  -8   1   9      102.15       94.50      8.06 o
  -7   1   9      644.83      646.88     13.40 o
  -6   1   9       55.73       54.93      4.73 o
  -5   1   9       76.53       66.31      5.02 o
  -4   1   9        0.70       -0.44      3.07 o
  -3   1   9       23.47       16.99      3.52 o
  -2   1   9      444.61      458.51     10.59 o
  -1   1   9       97.78      112.98      5.74 o
   0   1   9      821.29      840.76     15.27 o
   1   1   9      179.39      191.62      8.06 o
   2   1   9      688.71      789.93     15.90 o
   3   1   9       82.89       74.54      7.85 o
   4   1   9        1.02        2.40      6.03 o
   5   1   9     2368.02     2428.09     38.07 o
   6   1   9      178.17      165.30     10.81 o
   7   1   9        9.33       -6.36      7.51 o
   8   1   9       40.45       39.17      9.67 o
   9   1   9       58.74       43.84     10.41 o
  10   1   9        1.91      -10.59     10.59 o
 -11   2   9        0.00       -2.35      8.80 o
 -10   2   9        9.32        9.21      8.74 o
  -9   2   9       33.47       12.06      9.36 o
  -8   2   9        0.08        1.11      5.97 o
  -7   2   9       15.63        0.32      4.50 o
  -6   2   9       69.10       58.17      4.89 o
  -5   2   9       93.76       77.03      5.68 o
  -4   2   9      233.18      255.25      7.98 o
  -3   2   9       32.83       54.75      4.04 o
  -2   2   9      318.43      393.51     12.38 o
  -1   2   9       27.95       28.68      3.79 o
   0   2   9        9.87       17.12      5.35 o
   1   2   9        8.47       10.23      4.66 o
   2   2   9      107.01      106.17      6.82 o
   3   2   9       87.76       94.37      7.58 o
   4   2   9      102.90      103.19      9.31 o
   5   2   9       48.86       47.08      8.19 o
   6   2   9        3.23        7.77      7.34 o
   7   2   9       18.73       10.65      7.81 o
   8   2   9        2.70        3.21      8.74 o
   9   2   9       14.18        2.87      9.66 o
  10   2   9       46.98       54.87     15.21 o
 -11   3   9        0.80        5.94      9.25 o
 -10   3   9      110.88      110.18     12.46 o
  -9   3   9      170.91      171.71     11.09 o
  -8   3   9       91.91       95.46      8.08 o
  -7   3   9      230.56      220.52      8.92 o
  -6   3   9      152.97      187.70      9.85 o
  -5   3   9      274.87      254.93      8.45 o
  -4   3   9       15.22       13.51      3.63 o
  -3   3   9       52.98       56.26      4.40 o
  -2   3   9       29.50       29.26      4.45 o
  -1   3   9     1389.10     1427.05     24.14 o
   0   3   9      340.82      348.04     10.63 o
   1   3   9     1244.76     1200.04     19.61 o
   2   3   9     1153.28     1214.84     20.62 o
   3   3   9        1.11       -2.78      5.05 o
   4   3   9      869.40      942.30     22.27 o
   5   3   9      932.50      992.25     21.89 o
   6   3   9       25.97       32.21      8.16 o
   7   3   9      184.18      195.40     13.12 o
   8   3   9       81.20      101.82     12.04 o
   9   3   9        9.79       -2.65      9.37 o
 -11   4   9       27.24       35.08     12.96 o
 -10   4   9        3.30       -7.64      7.64 o
  -9   4   9      173.42      173.54     11.73 o
  -8   4   9       10.21       17.02      5.90 o
  -7   4   9      466.24      458.49     14.63 o
  -6   4   9       40.38       24.09      5.16 o
  -5   4   9       30.04       34.87      4.70 o
  -4   4   9       57.76       64.66      5.01 o
  -3   4   9      408.33      452.99     10.34 o
  -2   4   9     1174.00     1141.68     20.91 o
  -1   4   9       22.46       17.22      5.46 o
   0   4   9      263.13      308.38     12.13 o
   1   4   9      207.85      207.87      7.74 o
   2   4   9        6.08        4.93      4.60 o
   3   4   9      856.36      912.99     18.51 o
   4   4   9      185.70      182.99      9.51 o
   5   4   9       98.22      107.99      9.03 o
   6   4   9      301.07      284.59     13.85 o
   7   4   9      472.01      476.22     17.96 o
   8   4   9       40.90       43.26     10.63 o
   9   4   9       68.94       51.72     11.07 o
 -11   5   9        2.91       -5.27      8.99 o
 -10   5   9       44.31       48.97      9.94 o
  -9   5   9       71.02       89.74      9.39 o
  -8   5   9       25.48       21.77      6.39 o
  -7   5   9      364.80      345.64     13.02 o
  -6   5   9        0.47       -1.19      4.41 o
  -5   5   9      218.41      200.19     12.08 o
  -4   5   9       67.07       53.80      4.74 o
  -3   5   9      455.59      532.12     11.37 o
  -2   5   9     3078.19     3136.78     45.81 o
  -1   5   9       26.85       43.24      4.59 o
   0   5   9      273.86      304.65     11.65 o
   1   5   9      707.46      766.97     14.46 o
   2   5   9       41.14       32.77      5.15 o
   3   5   9        0.85        6.78      5.93 o
   4   5   9      152.52      154.65      9.62 o
   5   5   9       33.59       21.25      7.23 o
   6   5   9      284.55      259.78     13.70 o
   7   5   9        6.68       -5.41      7.89 o
   8   5   9        1.48       -1.71      8.81 o
   9   5   9       13.21       -7.18      9.59 o
 -10   6   9        6.90        5.57      7.95 o
  -9   6   9       15.28       32.72      9.59 o
  -8   6   9      120.61      108.25      8.65 o
  -7   6   9       39.26       21.71      6.69 o
  -6   6   9      181.31      166.20      9.64 o
  -5   6   9        0.01       -4.02      4.02 o
  -4   6   9       61.17       51.51      5.53 o
  -3   6   9      318.69      343.62     12.38 o
  -2   6   9     1787.05     1787.51     29.12 o
  -1   6   9     2181.05     2289.59     35.15 o
   0   6   9      903.72     1008.24     18.93 o
   1   6   9      845.66      906.15     18.80 o
   2   6   9      188.73      193.11      7.97 o
   3   6   9      201.00      213.82     11.85 o
   4   6   9        4.04        8.12      6.47 o
   5   6   9       15.63        7.47      5.47 o
   6   6   9      820.29      816.14     28.42 o
   7   6   9      375.72      385.13     19.23 o
   8   6   9        1.48       -7.70      8.92 o
   9   6   9        2.47        4.22      9.66 o
 -10   7   9        0.44       -6.48      8.36 o
  -9   7   9       22.11       11.87      7.93 o
  -8   7   9        0.52        0.75      6.83 o
  -7   7   9       77.87       78.98      8.41 o
  -6   7   9      181.89      215.00     10.55 o
  -5   7   9        2.98        6.04      4.73 o
  -4   7   9       25.87       18.80      5.17 o
  -3   7   9      441.18      407.30     14.19 o
  -2   7   9      253.83      258.68     10.99 o
  -1   7   9      204.60      194.58      8.08 o
   0   7   9      167.10      191.93     17.90 o
   1   7   9      433.73      474.52     12.23 o
   2   7   9       18.47       20.47      4.49 o
   3   7   9      723.36      729.22     16.64 o
   4   7   9      364.49      368.79     18.16 o
   5   7   9       39.70       40.85      9.64 o
   6   7   9      138.62      135.36     13.96 o
   7   7   9      161.84      161.38     14.48 o
   8   7   9       46.65       31.15     11.85 o
   9   7   9        9.78        0.07      9.88 o
 -10   8   9       35.15       56.68     10.72 o
  -9   8   9       10.55       -9.74      9.74 o
  -8   8   9        6.11       -0.46      7.70 o
  -7   8   9      136.94      148.51     11.56 o
  -6   8   9      718.67      716.72     20.81 o
  -5   8   9      114.20      106.99      8.86 o
  -4   8   9      579.52      612.51     15.47 o
  -3   8   9        8.04        4.59      4.83 o
  -2   8   9        5.69       -0.14      4.91 o
  -1   8   9      268.12      258.05     11.52 o
   0   8   9       11.42       -2.98      5.97 o
   1   8   9      307.83      334.37     14.01 o
   2   8   9       60.28       64.94      9.31 o
   3   8   9        1.74        5.82      5.68 o
   4   8   9        0.08        5.13     11.12 o
   5   8   9      483.75      495.33     22.09 o
   6   8   9       36.60       30.31      8.66 o
   7   8   9        4.69       -5.37      8.53 o
   8   8   9        6.77        1.41      9.24 o
   9   8   9        6.65       -7.62     11.53 o
 -10   9   9        2.07        3.83     10.23 o
  -9   9   9       15.21        7.64     12.53 o
  -8   9   9        9.77       -8.80      8.80 o
  -7   9   9      313.81      328.60     17.85 o
  -6   9   9      126.63      112.86     13.26 o
  -5   9   9       98.24      113.41     12.35 o
  -4   9   9      421.15      489.10     21.64 o
  -3   9   9      881.86      846.65     28.00 o
  -2   9   9       85.53       98.90     13.18 o
  -1   9   9        0.60        2.35      5.29 o
   0   9   9       16.54       12.29      6.66 o
   1   9   9      505.79      532.84     17.75 o
   2   9   9      145.87      154.35     11.32 o
   3   9   9       30.20       57.01     10.28 o
   4   9   9        1.13       -1.51      9.72 o
   5   9   9        0.31       11.42      7.09 o
   6   9   9       71.00       57.94      9.29 o
   7   9   9      108.97      102.53     11.45 o
   8   9   9        0.43       -6.34      8.71 o
  -9  10   9       42.35       64.37     15.66 o
  -8  10   9       43.68       58.91     11.89 o
  -7  10   9        6.41        4.19      8.90 o
  -6  10   9       22.91       24.59     11.54 o
  -5  10   9      331.56      338.00     17.58 o
  -4  10   9      320.22      330.03     18.77 o
  -3  10   9       20.39       17.10      8.62 o
  -2  10   9        6.96        5.21      7.89 o
  -1  10   9      278.13      293.25     24.37 o
   0  10   9      210.23      219.32     11.41 o
   1  10   9        5.33        6.50      7.05 o
   2  10   9      590.37      563.14     23.27 o
   3  10   9       31.53       24.88      9.44 o
   4  10   9        1.53       -7.38      8.52 o
   5  10   9      270.17      258.89     15.88 o
   6  10   9       64.77       89.84     12.89 o
   7  10   9       89.61       93.80     13.89 o
   8  10   9        2.25       -5.46     13.89 o
  -9  11   9       11.45       11.25     14.07 o
  -8  11   9       45.81       77.98     12.77 o
  -7  11   9       80.63       66.88     11.74 o
  -6  11   9      209.32      178.71     14.76 o
  -5  11   9       45.99       65.03     11.30 o
  -4  11   9        9.61       -3.28      8.82 o
  -3  11   9      107.99       72.79     11.57 o
  -2  11   9      206.94      228.12     15.83 o
  -1  11   9        3.29        1.80      8.61 o
   0  11   9      404.85      334.69     27.64 o
   1  11   9        0.63        1.13      7.32 o
   2  11   9      208.43      203.59     13.35 o
   3  11   9       30.19       15.28      8.89 o
   4  11   9       53.37       50.95     10.53 o
   5  11   9       35.94       22.06     10.11 o
   6  11   9       11.90      -10.14     10.14 o
   7  11   9        0.26      -10.18     10.18 o
   8  11   9       31.12       17.15     21.46 o
  -9  12   9       41.20       23.10     18.14 o
  -8  12   9       23.54       34.89     14.27 o
  -7  12   9        0.53        3.97      9.19 o
  -6  12   9        0.30       -6.89      8.29 o
  -5  12   9      236.88      237.68     15.87 o
  -4  12   9      226.87      233.61     17.12 o
  -3  12   9       55.16       36.02     10.85 o
  -2  12   9      166.49      191.61     15.27 o
  -1  12   9      592.82      642.75     25.21 o
   0  12   9        0.01        6.51     10.86 o
   1  12   9      125.93      141.93     19.34 o
   2  12   9        0.39        2.89     13.18 o
   3  12   9        0.34       -2.92      8.06 o
   4  12   9       27.05       15.38      9.67 o
   5  12   9       11.68        5.55     10.06 o
   6  12   9        4.89       -9.53      9.53 o
   7  12   9       17.78       10.07     11.73 o
  -8  13   9       29.02       -5.73     15.88 o
  -7  13   9      248.49      255.54     18.13 o
  -6  13   9       18.17       21.24     10.45 o
  -5  13   9        3.56        2.74      8.83 o
  -4  13   9        4.90       12.52      8.86 o
  -3  13   9       72.39       90.19     13.03 o
  -2  13   9       27.23        5.39     11.85 o
  -1  13   9       36.50       32.24     11.18 o
   0  13   9        0.45        6.06     11.00 o
   1  13   9       50.60       58.51     12.07 o
   2  13   9        3.28        7.61     12.98 o
   3  13   9        7.23        5.25     10.11 o
   4  13   9        4.48       -3.15     10.82 o
   5  13   9        3.94       -9.91      9.91 o
   6  13   9        0.07      -10.18     10.18 o
   7  13   9        0.04      -15.13     15.13 o
  -7  14   9       29.79       51.94     12.26 o
  -6  14   9        0.06       -7.82      9.38 o
  -5  14   9        0.01        7.94      9.06 o
  -4  14   9       10.20        5.37      9.81 o
  -3  14   9        4.28        9.15     10.02 o
  -2  14   9      115.82      129.16     14.50 o
  -1  14   9      512.17      505.95     23.74 o
   0  14   9       81.19       70.25     12.38 o
   1  14   9       20.05        6.87      9.28 o
   2  14   9        6.54        7.71      9.74 o
   3  14   9       75.61       41.71     11.60 o
   4  14   9       51.72       51.81     18.12 o
   5  14   9        0.64      -17.00     17.00 o
   6  14   9       93.92      110.23     23.81 o
  -7  15   9       13.52       11.91     11.03 o
  -6  15   9       18.86       11.27     10.16 o
  -5  15   9        0.58        4.10      9.13 o
  -4  15   9      122.82      124.28     17.03 o
  -3  15   9       13.01       14.21     18.06 o
  -2  15   9        0.00        3.86      9.50 o
  -1  15   9       71.06       80.65     21.23 o
   0  15   9       60.57       51.53     12.40 o
   1  15   9        2.50       10.60     12.17 o
   2  15   9        0.26       -9.38      9.38 o
   3  15   9       49.73       16.74     17.62 o
   4  15   9       72.43       59.21     39.34 o
   5  15   9        0.19      -21.70     24.37 o
  -6  16   9       11.16       17.37     10.93 o
  -5  16   9        0.11       -8.49      9.80 o
  -4  16   9        8.12       12.71      9.72 o
  -3  16   9       24.54       30.58     11.39 o
  -2  16   9       19.94       27.85     24.88 o
  -1  16   9      109.61      130.75     16.45 o
   0  16   9       45.07       43.35     12.56 o
   1  16   9        0.24        4.96     22.66 o
   2  16   9        0.89      -22.66     22.66 o
   3  16   9       10.79       11.02     17.00 o
   4  16   9        6.11        2.22     34.21 o
  -5  17   9        1.59       -7.80      9.74 o
  -4  17   9       12.19       10.79     10.16 o
  -3  17   9        0.23        3.21      9.70 o
  -2  17   9      125.28      103.47     17.94 o
  -1  17   9       17.37      -16.68     16.68 o
   0  17   9        0.07      -15.47     15.47 o
   1  17   9       35.15       28.64     17.87 o
   2  17   9       26.58       10.42     17.54 o
   3  17   9        0.03        4.40     20.95 o
  -3  18   9        3.07       15.33     16.29 o
  -2  18   9       11.60       -8.65     16.76 o
  -1  18   9        5.46      -15.33     15.33 o
   0  18   9       10.34       -8.26     16.32 o
   1  18   9        6.79        6.24     17.80 o
   2  18   9        1.85      -11.43     29.72 o
 -10   0  10       77.85       73.51     16.68 o
  -8   0  10       46.49       32.28      8.39 o
  -6   0  10        3.71        2.36      4.92 o
  -4   0  10       52.74       35.81      6.84 o
  -2   0  10       57.59       62.54      7.37 o
   0   0  10      123.97      149.67      9.96 o
   2   0  10       68.69       78.34      9.70 o
   4   0  10      506.13      537.10     22.66 o
   6   0  10      404.86      470.74     22.50 o
   8   0  10       35.24       41.08     14.63 o
 -11   1  10       13.98       21.79     10.25 o
 -10   1  10       77.80       59.17     10.35 o
  -9   1  10       19.15       33.13     10.31 o
  -8   1  10      240.33      238.87      9.81 o
  -7   1  10      235.09      235.54     14.63 o
  -6   1  10       76.33       72.97      5.32 o
  -5   1  10        8.79       16.53      4.07 o
  -4   1  10     1665.61     1704.65     39.97 o
  -3   1  10       88.75      103.57      6.79 o
  -2   1  10      411.87      470.58     13.93 o
  -1   1  10      948.56      921.75     16.53 o
   0   1  10      361.88      374.34     10.53 o
   1   1  10      180.81      192.95     11.17 o
   2   1  10      291.99      274.57      9.70 o
   3   1  10      456.74      470.00     21.64 o
   4   1  10       34.54       49.62      7.75 o
   5   1  10       76.58       90.70      9.21 o
   6   1  10       79.24       83.53      9.74 o
   7   1  10      195.85      224.82     13.08 o
   8   1  10      317.43      350.02     15.73 o
   9   1  10        2.61       -9.12      9.12 o
 -11   2  10        0.70        9.05      9.94 o
 -10   2  10       39.46       46.68     10.09 o
  -9   2  10      122.85      130.00     10.32 o
  -8   2  10       14.75       17.78      6.09 o
  -7   2  10        3.09       -0.15      4.51 o
  -6   2  10       40.72       23.67      5.03 o
  -5   2  10       25.05       23.12      4.29 o
  -4   2  10       73.95       73.02      5.08 o
  -3   2  10      432.14      440.78      9.69 o
  -2   2  10      652.96      675.55     14.62 o
  -1   2  10       97.70      103.68      8.79 o
   0   2  10      421.34      464.66     12.03 o
   1   2  10      179.62      193.42      7.86 o
   2   2  10      379.87      382.24     13.45 o
   3   2  10     1213.85     1281.78     23.25 o
   4   2  10      598.47      554.77     27.16 o
   5   2  10      164.71      154.75     10.34 o
   6   2  10       41.31       15.81      8.06 o
   7   2  10      236.38      235.39     13.35 o
   8   2  10        0.07       -5.88      8.84 o
   9   2  10        9.59       -2.46      9.51 o
 -11   3  10        2.75        4.82      9.90 o
 -10   3  10        1.76        1.21      7.78 o
  -9   3  10       91.84      102.45      9.79 o
  -8   3  10        2.12        2.11      5.69 o
  -7   3  10        0.53       -4.30      4.30 o
  -6   3  10      138.45      139.99      7.74 o
  -5   3  10        6.23        2.58      3.78 o
  -4   3  10      625.75      664.22     14.01 o
  -3   3  10      318.43      317.30      8.97 o
  -2   3  10      812.59      802.35     17.02 o
  -1   3  10      964.82      967.31     18.96 o
   0   3  10      114.00      126.61      7.19 o
   1   3  10        5.12        3.82      4.84 o
   2   3  10      109.84      111.59      7.23 o
   3   3  10      104.25      112.09      9.79 o
   4   3  10       83.72       95.83      8.23 o
   5   3  10      127.89      122.03      9.89 o
   6   3  10        6.29        9.44      7.87 o
   7   3  10       24.48       17.78      9.34 o
   8   3  10        3.23       -7.94      7.94 o
   9   3  10       39.37       37.95     10.61 o
 -11   4  10        0.53        6.00      9.21 o
 -10   4  10        2.19       23.81     12.24 o
  -9   4  10      120.86      137.31     10.65 o
  -8   4  10      211.26      177.43      9.94 o
  -7   4  10       76.35       73.74      7.20 o
  -6   4  10       58.76       73.92      6.75 o
  -5   4  10      188.48      201.13      8.22 o
  -4   4  10      378.01      407.81     11.27 o
  -3   4  10        1.85        7.97      3.29 o
  -2   4  10      383.23      338.98     10.79 o
  -1   4  10      543.47      568.24     13.83 o
   0   4  10     2195.13     2270.36     35.62 o
   1   4  10      557.42      608.35     15.11 o
   2   4  10      158.76      191.72      8.32 o
   3   4  10        0.54        3.87      6.56 o
   4   4  10      351.80      368.21     12.93 o
   5   4  10      381.92      405.91     14.24 o
   6   4  10       22.61        6.99      7.94 o
   7   4  10      121.40      123.45     13.26 o
   8   4  10      116.47      132.88     14.28 o
   9   4  10       15.72       10.54      9.84 o
 -10   5  10        3.33        6.76      7.15 o
  -9   5  10        3.36        3.65      6.56 o
  -8   5  10        9.29        2.15      5.56 o
  -7   5  10      152.04      162.40      9.01 o
  -6   5  10      304.73      331.53     11.03 o
  -5   5  10       22.75       28.68      5.30 o
  -4   5  10      359.88      326.33      9.93 o
  -3   5  10     1951.23     1991.33     37.21 o
  -2   5  10       16.21       12.49      4.26 o
  -1   5  10      353.43      346.70     10.82 o
   0   5  10       39.84       66.54      5.75 o
   1   5  10       84.05       89.61      5.84 o
   2   5  10       35.01       41.93      5.86 o
   3   5  10      186.06      207.08      9.36 o
   4   5  10       90.70       81.22      8.43 o
   5   5  10        4.36       -4.95      6.53 o
   6   5  10      123.39      121.45     10.40 o
   7   5  10       96.57      104.13     10.69 o
   8   5  10       12.80       -8.77      8.77 o
   9   5  10        4.68       -4.03      9.69 o
 -10   6  10        7.05       -1.09      7.79 o
  -9   6  10       77.05       60.23      9.90 o
  -8   6  10        4.40       -2.58      6.29 o
  -7   6  10       10.07       -2.93      5.85 o
  -6   6  10      674.49      684.98     15.77 o
  -5   6  10      613.56      611.33     14.72 o
  -4   6  10       37.19       16.59      9.50 o
  -3   6  10      109.92      129.28      7.17 o
  -2   6  10        4.64        4.78      3.98 o
  -1   6  10        8.54       13.46      4.21 o
   0   6  10      119.67      129.39      9.35 o
   1   6  10      305.89      299.05     10.68 o
   2   6  10      111.44      129.40      8.63 o
   3   6  10       49.67       54.64      6.68 o
   4   6  10      946.96      900.70     20.13 o
   5   6  10       72.86       74.27      8.83 o
   6   6  10      150.57      171.15     11.18 o
   7   6  10       39.49       56.36      9.37 o
   8   6  10        4.32       -8.04      9.28 o
   9   6  10        0.52      -10.58     10.58 o
 -10   7  10       14.82       12.55     10.30 o
  -9   7  10        0.04       -2.27      7.94 o
  -8   7  10        6.91        8.11      9.96 o
  -7   7  10       25.68       37.37      8.72 o
  -6   7  10       72.76       66.63      7.69 o
  -5   7  10      396.65      410.31     13.86 o
  -4   7  10        0.00       -4.31      8.70 o
  -3   7  10      583.38      555.67     16.91 o
  -2   7  10       47.65       62.39      7.42 o
  -1   7  10      102.38      107.98     10.20 o
   0   7  10       51.06       52.52      4.73 o
   1   7  10        0.05        9.79      5.38 o
   2   7  10      492.33      484.15     14.74 o
   3   7  10       87.95       95.18      9.31 o
   4   7  10      214.50      227.52     10.77 o
   5   7  10        0.39       -7.57     10.17 o
   6   7  10       35.91       31.73      8.33 o
   7   7  10        6.27       -1.65      7.88 o
   8   7  10        0.73       -8.79      8.79 o
 -10   8  10        3.64        0.96     10.74 o
  -9   8  10       32.69       37.33     11.28 o
  -8   8  10        2.62       -5.99     10.06 o
  -7   8  10      300.50      293.92     17.31 o
  -6   8  10        0.01       -2.42      8.19 o
  -5   8  10        9.22       12.36      9.26 o
  -4   8  10       14.98       20.66      6.52 o
  -3   8  10      196.45      207.66     10.78 o
  -2   8  10      363.88      352.75     13.70 o
  -1   8  10       21.70       25.47      6.68 o
   0   8  10       13.78       23.40      7.02 o
   1   8  10        0.30        1.53      7.27 o
   2   8  10        1.81       -5.04      7.77 o
   3   8  10      449.77      429.13     18.12 o
   4   8  10      693.23      734.34     24.37 o
   5   8  10        1.97       -9.37      9.37 o
   6   8  10       75.02       64.64     12.29 o
   7   8  10       15.97       25.47      9.63 o
   8   8  10       25.95        3.80     12.18 o
 -10   9  10        0.17        8.12     29.50 o
  -9   9  10        4.03       20.64     13.04 o
  -8   9  10       38.86       36.01     10.99 o
  -7   9  10       11.55       19.93      9.79 o
  -6   9  10      455.80      430.25     21.72 o
  -5   9  10      192.77      165.75     15.37 o
  -4   9  10      752.84      778.19     27.87 o
  -3   9  10       15.49       15.84      9.87 o
  -2   9  10      420.83      417.86     14.83 o
  -1   9  10       20.74       33.25      7.40 o
   0   9  10       18.89        8.73      7.09 o
   1   9  10       14.05        9.65      7.66 o
   2   9  10      986.28      967.65     32.28 o
   3   9  10       34.17       36.54     10.10 o
   4   9  10       16.10        5.56      9.67 o
   5   9  10      118.13      120.73     13.05 o
   6   9  10       23.28       14.71     10.89 o
   7   9  10       70.88       63.99     12.81 o
   8   9  10       68.11       70.01     13.94 o
  -9  10  10        8.33       29.39     18.42 o
  -8  10  10        6.38       12.30     10.06 o
  -7  10  10      112.56       95.05     13.47 o
  -6  10  10        1.33        0.75      8.46 o
  -5  10  10       12.21       16.36     15.85 o
  -4  10  10      171.99      192.54     16.26 o
  -3  10  10      195.69      229.55     24.68 o
  -2  10  10      621.23      704.26     26.50 o
  -1  10  10      313.79      284.10     16.97 o
   0  10  10       46.44       59.31     13.15 o
   1  10  10       11.88        6.18     13.21 o
   2  10  10      110.34      102.53     11.60 o
   3  10  10       17.52        9.00      9.44 o
   4  10  10      203.69      184.67     14.49 o
   5  10  10      107.68       79.60     12.15 o
   6  10  10       64.69       64.77     12.25 o
   7  10  10        0.75      -10.89     10.89 o
   8  10  10        2.96        7.41     21.37 o
  -9  11  10        0.07        3.01     13.24 o
  -8  11  10        2.04       -5.25     10.92 o
  -7  11  10        6.63       -8.36      9.08 o
  -6  11  10        0.39       -1.38     13.61 o
  -5  11  10       14.02        9.57      9.24 o
  -4  11  10      149.28      140.45     14.80 o
  -3  11  10        1.44        5.22      8.82 o
  -2  11  10       74.24       93.48     20.62 o
  -1  11  10       83.99      111.80     12.92 o
   0  11  10      118.77      105.91     12.88 o
   1  11  10       11.60       12.00      9.85 o
   2  11  10      590.74      545.97     19.94 o
   3  11  10        3.53        2.84     12.59 o
   4  11  10       18.43        8.73      9.79 o
   5  11  10        3.13        0.66     10.12 o
   6  11  10       38.70       48.64     12.27 o
   7  11  10       22.88        0.06     11.46 o
  -8  12  10        8.25       26.88     11.41 o
  -7  12  10        0.01        3.02     10.31 o
  -6  12  10      162.41      181.33     15.61 o
  -5  12  10       57.96       63.22     11.72 o
  -4  12  10      228.39      287.72     18.93 o
  -3  12  10        5.67        4.58      9.14 o
  -2  12  10       59.81       26.93     11.73 o
  -1  12  10      392.64      386.85     20.64 o
   0  12  10       99.03      106.06     13.26 o
   1  12  10       87.16       85.68     12.73 o
   2  12  10       32.80       41.31     11.58 o
   3  12  10       28.50        1.08      8.77 o
   4  12  10        4.24       -8.67      8.67 o
   5  12  10       89.56       88.28     14.93 o
   6  12  10        6.56       -2.70     11.20 o
   7  12  10        0.88      -14.61     14.61 o
  -8  13  10       26.25       34.78     11.77 o
  -7  13  10       14.73       17.62     13.42 o
  -6  13  10        6.56       14.63     10.03 o
  -5  13  10       21.20        3.77      9.36 o
  -4  13  10        3.73        7.75      9.68 o
  -3  13  10       45.28       51.11     12.40 o
  -2  13  10       44.23       54.06     11.93 o
  -1  13  10        0.33        0.88      9.93 o
   0  13  10        1.18       -8.35      9.26 o
   1  13  10        0.06       -8.32      8.32 o
   2  13  10       37.84       42.79     18.54 o
   3  13  10       21.24       -0.35     10.87 o
   4  13  10      113.14      107.00     14.79 o
   5  13  10        2.48      -11.48     11.48 o
   6  13  10        6.99       -2.56     11.22 o
  -7  14  10        1.04        6.04     10.57 o
  -6  14  10       35.64        6.87     12.03 o
  -5  14  10       30.49       31.26     12.59 o
  -4  14  10        0.21        8.90     10.40 o
  -3  14  10        5.30       19.93     10.43 o
  -2  14  10       33.44       33.86     11.37 o
  -1  14  10        1.47        1.49      9.94 o
   0  14  10       44.29       44.07     11.78 o
   1  14  10        1.34        2.75      9.22 o
   2  14  10        0.80       -1.86     10.10 o
   3  14  10        4.88       -2.63     14.93 o
   4  14  10        0.18      -10.31     10.31 o
   5  14  10        1.11      -22.33     32.07 o
  -6  15  10        3.15        1.15     12.47 o
  -5  15  10        2.33        1.64      9.42 o
  -4  15  10       14.40       16.55      9.95 o
  -3  15  10      254.03      267.40     29.89 o
  -2  15  10        2.06        2.36     22.52 o
  -1  15  10        0.02       -8.98     15.62 o
   0  15  10       47.13       29.91     11.82 o
   1  15  10       39.05       37.44     15.46 o
   2  15  10       27.56       19.64     11.13 o
   3  15  10       89.59      125.57     22.58 o
   4  15  10       13.78      -14.06     24.37 o
   5  15  10        1.36      -17.31     17.31 o
  -5  16  10       10.50       25.58     10.87 o
  -4  16  10        0.11        3.21     10.05 o
  -3  16  10        8.26       -1.21     10.73 o
  -2  16  10       65.67       58.25     13.23 o
  -1  16  10       42.07       34.49     12.20 o
   0  16  10        3.95       -7.63     10.26 o
   1  16  10        4.30       16.88     17.48 o
   2  16  10       98.80      108.65     22.30 o
   3  16  10       79.95       79.83     20.70 o
   4  16  10       10.48       11.32     18.43 o
  -4  17  10        0.66       -1.04      9.93 o
  -3  17  10       62.00       73.57     13.27 o
  -2  17  10       15.77       14.37     12.17 o
  -1  17  10       17.80       -0.11     16.91 o
   0  17  10        6.29       -7.00     15.73 o
   1  17  10        0.04      -13.85     21.17 o
   2  17  10       13.01       49.29     20.08 o
   3  17  10       87.33       80.47     22.76 o
  -2  18  10       26.00       -3.47     17.68 o
  -1  18  10       48.81       47.06     20.74 o
   0  18  10       18.50       19.69     18.87 o
   1  18  10        0.10      -17.08     17.08 o
 -11   0  11        6.72        1.66     12.72 o
  -9   0  11       60.32       78.16     15.66 o
  -7   0  11       47.29       52.19     11.97 o
  -5   0  11      452.48      485.79     23.29 o
  -3   0  11      702.06      743.64     21.69 o
  -1   0  11       76.03       76.11      8.00 o
   1   0  11     2846.74     2957.77     57.76 o
   3   0  11        3.78       -8.13      8.13 o
   5   0  11      532.92      540.36     24.82 o
   7   0  11       62.58       58.31     14.39 o
   9   0  11       44.52       19.46     15.30 o
 -11   1  11        0.17        5.72     12.39 o
 -10   1  11       32.81       34.91      9.81 o
  -9   1  11       23.18       24.30      7.74 o
  -8   1  11        6.07       10.12      5.12 o
  -7   1  11      139.16      146.98      7.48 o
  -6   1  11       56.15       63.58      5.77 o
  -5   1  11       23.81       23.62      4.59 o
  -4   1  11       87.38       93.79     13.24 o
  -3   1  11      125.69      138.90      7.03 o
  -2   1  11       75.29       93.75      6.16 o
  -1   1  11      284.62      339.69     11.76 o
   0   1  11      159.89      165.78      7.54 o
   1   1  11       75.00       84.23      6.83 o
   2   1  11      104.27      118.10      8.65 o
   3   1  11        0.01       -1.20      6.42 o
   4   1  11       10.97       16.42      7.50 o
   5   1  11       44.78       43.05      8.74 o
   6   1  11       78.23       85.06      9.86 o
   7   1  11      161.04      157.42     12.09 o
   8   1  11       10.78        2.62      9.40 o
   9   1  11        1.54       -9.38      9.38 o
 -11   2  11       11.30        5.58     11.44 o
 -10   2  11        9.64       -0.72      8.36 o
  -9   2  11       10.26       19.11      6.76 o
  -8   2  11      252.95      243.23     11.13 o
  -7   2  11        2.70       -1.81      4.22 o
  -6   2  11       62.04       55.64      8.18 o
  -5   2  11       35.41       49.99      5.30 o
  -4   2  11       17.25       17.42      4.16 o
  -3   2  11       77.61       64.68      5.41 o
  -2   2  11        5.14        6.66      4.04 o
  -1   2  11      754.38      784.00     15.24 o
   0   2  11     1333.22     1346.36     23.74 o
   1   2  11     1612.53     1667.95     57.88 o
   2   2  11      305.78      321.55     11.37 o
   3   2  11      125.76      131.95      8.91 o
   4   2  11      243.86      264.52     15.02 o
   5   2  11        4.51        2.65      7.68 o
   6   2  11        1.44       -0.10     11.76 o
   7   2  11      120.10      100.66     11.12 o
   8   2  11        1.20       -0.66      9.03 o
   9   2  11        7.23       -9.89      9.98 o
 -10   3  11        2.96       -7.64      7.64 o
  -9   3  11      143.88      161.53     10.27 o
  -8   3  11       28.01       32.48      6.18 o
  -7   3  11       91.55       75.68      7.82 o
  -6   3  11        5.50        2.63      4.37 o
  -5   3  11      133.20      131.04      7.33 o
  -4   3  11       19.95       12.90      4.13 o
  -3   3  11      464.87      484.44     11.47 o
  -2   3  11       95.48      119.21      7.29 o
  -1   3  11      217.84      247.51      9.69 o
   0   3  11      597.38      603.96     17.34 o
   1   3  11       31.06       40.16      5.89 o
   2   3  11     1207.98     1267.03     29.59 o
   3   3  11        3.67       -2.14      6.22 o
   4   3  11      150.65      157.39     10.08 o
   5   3  11      215.77      191.49     11.35 o
   6   3  11        4.67        0.14      7.68 o
   7   3  11       20.77       16.46      9.50 o
   8   3  11       57.66       69.33     11.19 o
   9   3  11        6.85       -9.20      9.20 o
 -10   4  11       21.56       21.71      7.86 o
  -9   4  11        2.88        5.67      6.08 o
  -8   4  11      199.00      191.65     14.44 o
  -7   4  11       63.55       34.45      6.38 o
  -6   4  11       62.33       51.84      5.95 o
  -5   4  11        7.75        5.87      4.36 o
  -4   4  11        4.14        3.36      4.05 o
  -3   4  11     1067.81     1152.62     22.66 o
  -2   4  11       61.95       69.43      6.39 o
  -1   4  11      991.81     1070.01     21.18 o
   0   4  11       26.91       19.34      6.06 o
   1   4  11       31.46       34.85      6.58 o
   2   4  11        0.54        3.54      5.62 o
   3   4  11      371.94      397.45     12.85 o
   4   4  11      144.85      133.91      9.75 o
   5   4  11        0.46       -5.61      5.61 o
   6   4  11       45.16       36.48      8.91 o
   7   4  11       19.00        2.07      8.58 o
   8   4  11       66.41       75.36     12.56 o
   9   4  11        3.77      -12.17     12.17 o
 -10   5  11        4.50       10.62      7.69 o
  -9   5  11       76.43       96.56     10.99 o
  -8   5  11        5.53        1.81      5.84 o
  -7   5  11       44.28       43.53      6.55 o
  -6   5  11       45.88       52.09      6.69 o
  -5   5  11       53.35       73.45      7.17 o
  -4   5  11        0.57        1.08      4.22 o
  -3   5  11        1.05       -1.71      4.17 o
  -2   5  11       16.58       24.87      5.38 o
  -1   5  11       57.60       70.12      6.24 o
   0   5  11      135.65      126.37      7.42 o
   1   5  11       10.10       17.11      6.01 o
   2   5  11       91.24      121.28      8.93 o
   3   5  11       57.45       44.07      7.24 o
   4   5  11       53.82       66.93      8.28 o
   5   5  11       13.04       -3.03      8.51 o
   6   5  11      156.64      172.30     14.15 o
   7   5  11        4.22       -7.73      7.73 o
   8   5  11       22.36        9.93      9.58 o
 -10   6  11        0.87       -9.29      9.29 o
  -9   6  11        2.04       -2.99      7.31 o
  -8   6  11        4.83       10.44      8.28 o
  -7   6  11        4.11       -4.44      6.14 o
  -6   6  11       78.84       81.72      8.14 o
  -5   6  11      198.79      225.63     12.53 o
  -4   6  11       10.54        9.39      4.82 o
  -3   6  11      226.15      199.67      9.04 o
  -2   6  11      254.55      280.59     10.06 o
  -1   6  11        2.28       -4.03      4.03 o
   0   6  11        3.15        9.93      4.65 o
   1   6  11      139.33      142.84     11.46 o
   2   6  11       29.43       31.72      7.15 o
   3   6  11       35.92       51.20      8.94 o
   4   6  11       88.30      111.21     10.82 o
   5   6  11       51.63       49.55      9.83 o
   6   6  11       11.67       -6.45      6.45 o
   7   6  11       10.64       11.41      8.96 o
   8   6  11        3.80       -0.69      9.86 o
 -10   7  11       20.71       10.56     15.28 o
  -9   7  11       30.40       17.72      8.98 o
  -8   7  11        1.25        5.07      8.57 o
  -7   7  11        1.35        2.13     15.18 o
  -6   7  11      510.17      480.80     15.25 o
  -5   7  11       28.21       18.18      6.56 o
  -4   7  11       70.47       66.99     11.23 o
  -3   7  11      122.30      117.09      9.48 o
  -2   7  11       74.61       89.78      8.50 o
  -1   7  11        0.01        6.14      6.16 o
   0   7  11      106.70      126.90     11.91 o
   1   7  11      429.15      466.91     17.96 o
   2   7  11       16.94       20.35      8.89 o
   3   7  11       83.17       93.12     11.68 o
   4   7  11       70.91       76.49     11.51 o
   5   7  11        0.19       -1.50      9.51 o
   6   7  11      275.47      254.99     17.49 o
   7   7  11        0.18      -10.08     11.01 o
   8   7  11        0.04       -5.45     11.92 o
 -10   8  11       26.61       44.61     16.83 o
  -9   8  11        8.36       14.19     10.10 o
  -8   8  11        0.34       -8.89      8.89 o
  -7   8  11       16.92       17.86      9.00 o
  -6   8  11       13.29       32.97     10.09 o
  -5   8  11        0.39       -5.15      8.56 o
  -4   8  11      563.28      615.59     32.22 o
  -3   8  11      286.12      248.93     14.17 o
  -2   8  11       67.07       73.83      8.54 o
  -1   8  11      937.44      966.93     24.18 o
   0   8  11       54.86       53.06      8.67 o
   1   8  11      149.18      142.76     11.96 o
   2   8  11      206.79      239.49     14.08 o
   3   8  11        7.12       16.13      9.28 o
   4   8  11       12.46       -2.96      9.13 o
   5   8  11      620.98      682.30     26.11 o
   6   8  11        1.47       -3.45     10.47 o
   7   8  11        8.09       -7.52     11.12 o
   8   8  11        6.01       14.55     12.70 o
  -9   9  11        9.33        8.72     15.50 o
  -8   9  11       33.27       53.96     15.55 o
  -7   9  11      138.72      156.80     16.44 o
  -6   9  11       46.60       54.63     11.18 o
  -5   9  11        5.14       -8.72      8.72 o
  -4   9  11        5.32       16.83      9.10 o
  -3   9  11        1.01        2.73      9.21 o
  -2   9  11       22.71       12.74      9.49 o
  -1   9  11      286.91      268.93     13.02 o
   0   9  11       52.99       29.11      8.08 o
   1   9  11       29.32       46.65      8.78 o
   2   9  11        0.52       -0.17      8.32 o
   3   9  11      238.67      236.35     15.98 o
   4   9  11       70.85       50.25     13.70 o
   5   9  11        5.49       -4.46     10.03 o
   6   9  11        0.05      -10.14     10.14 o
   7   9  11       24.40        2.30     11.59 o
  -9  10  11       18.64       30.11     11.79 o
  -8  10  11        0.01       19.87     10.86 o
  -7  10  11       23.79       21.12     10.42 o
  -6  10  11       20.75       34.80     10.68 o
  -5  10  11      233.64      226.18     26.00 o
  -4  10  11       46.61       39.85     10.96 o
  -3  10  11       33.55       41.18     11.25 o
  -2  10  11       63.37       50.67     16.18 o
  -1  10  11      244.55      199.83     15.90 o
   0  10  11       11.72       25.63      8.09 o
   1  10  11       18.37       38.49     12.53 o
   2  10  11      113.94      128.34     11.79 o
   3  10  11        5.27        0.87      9.23 o
   4  10  11      113.08       97.47     12.60 o
   5  10  11       57.26       26.36     11.29 o
   6  10  11       30.89       36.95     12.32 o
   7  10  11       11.51       -4.41     11.48 o
  -8  11  11        5.39       -7.21     13.39 o
  -7  11  11        4.11        3.46     14.99 o
  -6  11  11       12.77       23.70     10.16 o
  -5  11  11       80.94       86.87     13.56 o
  -4  11  11       41.69       38.16     15.70 o
  -3  11  11      233.42      264.32     24.91 o
  -2  11  11      429.55      465.99     23.00 o
  -1  11  11      212.37      203.78     16.09 o
   0  11  11        3.68       -9.67      9.67 o
   1  11  11     1122.39     1247.99     37.45 o
   2  11  11      537.45      526.16     19.67 o
   3  11  11        0.10       -2.36      8.49 o
   4  11  11       41.16       39.52     10.88 o
   5  11  11       22.38        7.60     10.92 o
   6  11  11       10.48        7.81     11.63 o
   7  11  11        0.60       -4.03     15.03 o
  -8  12  11        1.15        0.21     10.29 o
  -7  12  11        0.47        3.61      9.37 o
  -6  12  11        3.57        5.29      9.36 o
  -5  12  11       43.37       23.04     10.44 o
  -4  12  11       15.02       25.11     10.67 o
  -3  12  11       15.00        5.93      9.51 o
  -2  12  11     1026.84     1057.79     42.93 o
  -1  12  11      366.07      390.17     21.07 o
   0  12  11        9.73        2.39     10.21 o
   1  12  11       29.81       26.66     11.36 o
   2  12  11       18.02       18.02     10.50 o
   3  12  11       20.90        5.61     11.03 o
   4  12  11        7.55       -6.99      9.81 o
   5  12  11        3.77        2.91     11.01 o
   6  12  11        1.82      -10.46     13.76 o
  -7  13  11        3.57       -1.33     10.40 o
  -6  13  11        9.74        9.21     10.22 o
  -5  13  11        1.66        0.58      9.68 o
  -4  13  11       15.68        2.60     28.93 o
  -3  13  11       28.73       32.30     12.10 o
  -2  13  11        8.90        5.75      9.99 o
  -1  13  11       46.40       58.35     14.47 o
   0  13  11       24.86       30.74     11.17 o
   1  13  11      280.42      268.90     41.11 o
   2  13  11       26.15       28.70     11.50 o
   3  13  11        0.16       -5.12     10.75 o
   4  13  11        2.99      -10.22     10.22 o
   5  13  11        6.22       -6.14     12.35 o
   6  13  11       93.06      133.14     24.28 o
  -7  14  11       17.53       24.92     12.96 o
  -6  14  11       53.27       53.69     12.16 o
  -5  14  11        1.07        9.89     11.23 o
  -4  14  11       19.88       28.93     11.38 o
  -3  14  11        1.38       17.37     10.93 o
  -2  14  11       19.75       25.24     11.27 o
  -1  14  11       35.53       45.24     12.35 o
   0  14  11       31.12       36.15     11.82 o
   1  14  11        0.51       -5.48      9.63 o
   2  14  11       22.63       15.22     11.75 o
   3  14  11       60.39       52.60     13.57 o
   4  14  11       18.46        2.41     12.02 o
   5  14  11        3.89      -10.04     19.11 o
  -6  15  11        0.34       -8.24     10.41 o
  -5  15  11        3.46      -10.03     10.03 o
  -4  15  11        3.09      -12.96     12.96 o
  -3  15  11       17.61       38.30     12.64 o
  -2  15  11        1.23       -3.53     14.13 o
  -1  15  11        0.16        2.56     10.69 o
   0  15  11       70.21       77.03     14.00 o
   1  15  11       13.15       -9.92      9.92 o
   2  15  11        5.80      -10.86     10.86 o
   3  15  11        3.44       11.40     15.89 o
   4  15  11        1.15        2.14     17.42 o
  -5  16  11        0.10       -9.94      9.94 o
  -4  16  11       12.44       -5.41     10.80 o
  -3  16  11       39.53       56.80     14.09 o
  -2  16  11        1.10        1.83     12.27 o
  -1  16  11        1.47       -5.39     12.34 o
   0  16  11       11.53       21.05     12.88 o
   1  16  11        0.01       -0.52     10.74 o
   2  16  11       23.68       -3.13     16.77 o
   3  16  11        8.34       11.29     19.09 o
  -3  17  11        7.52        0.04     11.93 o
  -2  17  11        1.66       -2.14     11.57 o
  -1  17  11        8.77        0.37     11.15 o
   0  17  11       18.94       36.78     19.53 o
   1  17  11        1.58      -25.23     25.23 o
   2  17  11        6.70       56.44     32.92 o
 -10   0  12       63.77       30.63     15.26 o
  -8   0  12        1.94       -6.42      6.42 o
  -6   0  12      123.85      122.22     11.36 o
  -4   0  12      204.53      198.08     15.95 o
  -2   0  12       15.88       28.91      7.71 o
   0   0  12      339.59      378.97     18.11 o
   2   0  12        2.51        0.95     11.11 o
   4   0  12      547.76      616.25     29.50 o
   6   0  12     1015.38     1074.47     35.54 o
   8   0  12       28.00        7.63     14.29 o
 -10   1  12       47.06       38.91     10.47 o
  -9   1  12       19.23       30.24      7.25 o
  -8   1  12      210.03      189.48      8.78 o
  -7   1  12       22.59       15.02      4.87 o
  -6   1  12        1.61        0.57      4.00 o
  -5   1  12      287.33      248.69      9.40 o
  -4   1  12      171.22      182.80      8.58 o
  -3   1  12       38.52       37.21      5.35 o
  -2   1  12     1179.33     1203.94     31.79 o
  -1   1  12       15.06       15.73      4.97 o
   0   1  12       52.18       71.04      7.15 o
   1   1  12      195.35      202.57      9.25 o
   2   1  12      846.68      865.72     20.28 o
   3   1  12      352.44      351.41     12.75 o
   4   1  12      210.65      243.84     13.44 o
   5   1  12      292.94      309.04     13.55 o
   6   1  12      139.87      156.74     11.80 o
   7   1  12      153.76      185.06     14.76 o
   8   1  12       42.70       37.67     10.62 o
 -10   2  12       12.78       16.61      9.20 o
  -9   2  12        0.40       -2.56      5.96 o
  -8   2  12       25.97       23.12      5.97 o
  -7   2  12        3.55        2.30      4.45 o
  -6   2  12      135.40      145.63      8.38 o
  -5   2  12      146.68      146.65     10.67 o
  -4   2  12      717.82      750.65     14.68 o
  -3   2  12      161.92      163.94     13.42 o
  -2   2  12       52.39       64.61      5.93 o
  -1   2  12      142.89      160.91      7.63 o
   0   2  12      133.83      130.11      7.47 o
   1   2  12      320.11      336.63     12.11 o
   2   2  12      395.14      396.49     13.02 o
   3   2  12      317.67      324.78     12.24 o
   4   2  12        0.15       -4.72      7.37 o
   5   2  12       65.25       61.95     10.26 o
   6   2  12      299.99      323.23     14.37 o
   7   2  12        1.32        0.72      8.84 o
   8   2  12        6.40       -9.27      9.27 o
 -10   3  12       10.47       13.93      7.85 o
  -9   3  12        1.79        2.25      6.39 o
  -8   3  12      145.31      130.38     10.93 o
  -7   3  12        0.49       -1.10      4.33 o
  -6   3  12        1.91       -4.18      4.50 o
  -5   3  12      129.04      142.32      7.80 o
  -4   3  12        2.26        4.26      5.05 o
  -3   3  12       87.02       95.96      7.41 o
  -2   3  12       19.19       18.53      5.19 o
  -1   3  12      166.00      175.40      8.84 o
   0   3  12        3.18        3.98      5.40 o
   1   3  12       51.84       64.10      7.35 o
   2   3  12        0.06        0.51      6.02 o
   3   3  12       31.55       29.01      7.64 o
   4   3  12        1.52       -5.56      7.63 o
   5   3  12        2.00       -5.75      5.75 o
   6   3  12      305.12      276.45     14.05 o
   7   3  12      127.91      129.83     12.30 o
   8   3  12       60.78       67.11     11.54 o
 -10   4  12       13.63       16.57     10.85 o
  -9   4  12        2.35       -0.02      6.92 o
  -8   4  12        0.38        0.17      5.86 o
  -7   4  12       28.59       22.52      7.10 o
  -6   4  12        0.54        3.63      5.09 o
  -5   4  12      109.63      107.90      8.27 o
  -4   4  12      506.26      475.26     14.56 o
  -3   4  12       52.19       56.83      6.25 o
  -2   4  12        3.34       -1.40      4.50 o
  -1   4  12      215.84      235.61     10.06 o
   0   4  12       33.11       39.31      6.97 o
   1   4  12      281.68      303.04     12.20 o
   2   4  12      226.29      242.50     11.58 o
   3   4  12        0.19       -7.93      7.93 o
   4   4  12      326.84      313.67     12.93 o
   5   4  12       22.59       26.80      8.41 o
   6   4  12       19.80       22.94      8.94 o
   7   4  12       33.57       16.39      9.47 o
   8   4  12        0.01       -9.38      9.38 o
 -10   5  12        2.28       -2.29      9.53 o
  -9   5  12        4.51       14.16      7.82 o
  -8   5  12        4.30       12.42      7.16 o
  -7   5  12       77.56       89.58      8.96 o
  -6   5  12        1.49        3.09      6.52 o
  -5   5  12      161.41      128.85      8.85 o
  -4   5  12       20.01       11.87      5.50 o
  -3   5  12      220.11      240.97     10.23 o
  -2   5  12       20.10       30.50      6.90 o
  -1   5  12      114.99      145.66     11.10 o
   0   5  12      305.11      306.90     11.50 o
   1   5  12      260.78      275.03     12.56 o
   2   5  12       58.22       62.59      8.18 o
   3   5  12       46.14       47.08     10.81 o
   4   5  12        0.10       -3.45      8.52 o
   5   5  12       94.55       97.70     11.36 o
   6   5  12       15.54        2.21      9.77 o
   7   5  12        0.40      -10.22     10.22 o
   8   5  12        8.60       -4.75     12.76 o
 -10   6  12        0.28       -3.63      9.44 o
  -9   6  12        2.24       -1.44      7.90 o
  -8   6  12       98.80      119.47     13.80 o
  -7   6  12      114.97      128.31      9.82 o
  -6   6  12       28.49       23.30      6.79 o
  -5   6  12        5.18       13.54      7.08 o
  -4   6  12      604.00      655.97     17.25 o
  -3   6  12       64.63       74.69      7.00 o
  -2   6  12      613.56      653.98     16.33 o
  -1   6  12        0.00       -2.47      4.39 o
   0   6  12       17.77       21.26      5.65 o
   1   6  12       37.07       30.44      8.57 o
   2   6  12        0.95        6.43      8.70 o
   3   6  12       18.95       20.79     10.49 o
   4   6  12        5.03       -9.32      9.32 o
   5   6  12      390.46      367.11     22.71 o
   6   6  12       64.09       57.60     12.97 o
   7   6  12       85.47       55.90     15.03 o
   8   6  12       18.08        1.33     21.60 o
  -9   7  12       44.27       46.89      9.98 o
  -8   7  12       14.78       15.23      9.80 o
  -7   7  12       22.61       21.58     15.06 o
  -6   7  12       72.68       40.45     20.60 o
  -5   7  12       10.30       18.51      7.90 o
  -4   7  12      102.26      108.09     15.16 o
  -3   7  12       29.51       42.11      7.62 o
  -2   7  12      297.68      302.72     14.01 o
  -1   7  12      222.35      224.70     12.42 o
   0   7  12        0.97        2.25      7.08 o
   1   7  12      458.51      432.54     17.31 o
   2   7  12       28.47       31.79     10.31 o
   3   7  12      179.52      157.16     13.26 o
   4   7  12       88.84       82.56     11.88 o
   5   7  12      280.96      301.22     17.38 o
   6   7  12        0.21      -10.25     10.25 o
   7   7  12       40.58       25.46     12.78 o
   8   7  12       34.00      -28.22     29.08 o
  -9   8  12        1.43       -5.52      9.96 o
  -8   8  12       27.24       29.01     10.47 o
  -7   8  12       13.63       16.64      9.80 o
  -6   8  12      227.31      198.54     17.13 o
  -5   8  12       75.77       55.26     11.72 o
  -4   8  12        5.45        6.78      8.93 o
  -3   8  12       29.41       29.69      7.55 o
  -2   8  12      413.10      369.72     15.26 o
  -1   8  12        0.10       -2.55      6.81 o
   0   8  12       51.70       61.15      9.18 o
   1   8  12        7.30       13.07      8.28 o
   2   8  12      354.95      353.69     16.52 o
   3   8  12      777.29      786.68     24.70 o
   4   8  12       55.55       72.02     12.15 o
   5   8  12        3.15      -10.04     10.04 o
   6   8  12        6.55       -8.64     10.79 o
   7   8  12       45.62       11.09     12.25 o
  -9   9  12        2.83        4.29     10.32 o
  -8   9  12        4.36        9.97     10.45 o
  -7   9  12       77.08       65.47     12.18 o
  -6   9  12       61.84       52.76     14.89 o
  -5   9  12        0.01        7.72      9.14 o
  -4   9  12      597.47      637.09     26.48 o
  -3   9  12        0.66       -8.78      8.78 o
  -2   9  12      333.70      321.48     18.96 o
  -1   9  12       35.60       41.59      8.45 o
   0   9  12        1.76        4.61      7.34 o
   1   9  12        1.18        3.56      7.77 o
   2   9  12      111.94      145.49     12.42 o
   3   9  12        0.73       -8.74      8.74 o
   4   9  12        1.15       -9.29      9.29 o
   5   9  12        0.50        4.31     10.68 o
   6   9  12       46.71       56.89     13.01 o
   7   9  12        2.00      -10.98     10.98 o
  -8  10  12        0.00       -0.50     10.21 o
  -7  10  12       38.14       39.87     11.59 o
  -6  10  12       68.44       61.91     12.48 o
  -5  10  12       38.84       33.95     11.11 o
  -4  10  12        0.40       -7.25     11.70 o
  -3  10  12       68.00       65.16     12.84 o
  -2  10  12      745.69      759.00     28.77 o
  -1  10  12       25.96       10.88      9.82 o
   0  10  12       40.80       37.77     11.45 o
   1  10  12       52.46       64.59      9.64 o
   2  10  12      185.45      188.77     13.31 o
   3  10  12       13.61       -2.29      8.79 o
   4  10  12       45.06       35.78     10.99 o
   5  10  12        2.20        5.16     10.41 o
   6  10  12       26.05        9.79     13.75 o
   7  10  12       14.94       15.00     36.99 o
  -8  11  12        2.16       10.12     10.98 o
  -7  11  12        8.10       -2.65     10.04 o
  -6  11  12        4.95       -8.11      8.11 o
  -5  11  12       51.82       50.63     12.57 o
  -4  11  12        7.58       -5.52      9.21 o
  -3  11  12      432.51      467.93     29.77 o
  -2  11  12       49.62       59.66     18.19 o
  -1  11  12        0.32       -7.45      9.23 o
   0  11  12       74.75       61.67     12.64 o
   1  11  12      152.76      141.52     24.09 o
   2  11  12        0.75       -9.61      9.61 o
   3  11  12      130.94      148.25     16.60 o
   4  11  12        4.04       -9.73      9.73 o
   5  11  12        5.82        4.35     13.64 o
   6  11  12       11.91        7.95     13.02 o
  -8  12  12        5.47       -2.57     30.79 o
  -7  12  12        0.66      -11.97     11.97 o
  -6  12  12        9.17        4.61     12.90 o
  -5  12  12        0.13        5.57     18.55 o
  -4  12  12        3.86       -6.49      9.89 o
  -3  12  12      332.58      308.62     20.02 o
  -2  12  12      275.25      274.45     19.46 o
  -1  12  12        0.49        2.14     12.19 o
   0  12  12       89.44      108.88     14.37 o
   1  12  12       48.70       34.58     11.98 o
   2  12  12        4.46        0.82     11.03 o
   3  12  12       40.79       16.21     14.42 o
   4  12  12        0.16      -10.99     17.06 o
   5  12  12        3.84       -4.56     10.47 o
   6  12  12        1.73      -15.96     17.32 o
  -7  13  12        3.11       17.80     13.95 o
  -6  13  12       14.15       21.57     12.78 o
  -5  13  12       50.74       48.37     13.42 o
  -4  13  12        0.52       14.04     10.73 o
  -3  13  12      113.04      123.08     15.46 o
  -2  13  12       56.55       51.83     12.84 o
  -1  13  12      138.70      115.38     14.84 o
   0  13  12      301.50      264.82     23.22 o
   1  13  12        4.10       -0.33     10.94 o
   2  13  12       66.18       54.39     16.91 o
   3  13  12       10.53        2.13     10.96 o
   4  13  12        0.06       -4.67     11.93 o
   5  13  12       15.85        1.67     12.32 o
  -6  14  12        0.20        0.93     10.19 o
  -5  14  12        2.55       25.66     11.23 o
  -4  14  12       31.43       39.18     14.27 o
  -3  14  12       33.48       47.27     13.25 o
  -2  14  12       46.17       38.68     13.04 o
  -1  14  12        2.46       11.54     11.65 o
   0  14  12       73.08       59.31     13.74 o
   1  14  12       29.36       12.78     11.31 o
   2  14  12        0.00      -10.78     10.78 o
   3  14  12        5.45       -6.01     11.99 o
   4  14  12        2.25      -10.69     10.69 o
  -5  15  12       10.23        1.22     18.02 o
  -4  15  12        0.34       15.67     16.16 o
  -3  15  12       43.39       37.36     13.39 o
  -2  15  12        0.77       -9.79     10.32 o
  -1  15  12        7.55       -5.68     11.27 o
   0  15  12        2.46        2.58     11.56 o
   1  15  12        9.69       19.58     11.87 o
   2  15  12        1.63      -10.98     12.97 o
   3  15  12        3.39      -10.98     10.98 o
  -4  16  12       22.92        0.25     11.90 o
  -3  16  12       34.40       59.07     22.79 o
  -2  16  12        7.77        4.46     12.22 o
  -1  16  12        4.46        2.00     11.73 o
   0  16  12        0.15      -10.29     10.29 o
   1  16  12        0.62      -10.89     10.89 o
   2  16  12        0.44       11.68     31.85 o
  -2  17  12       84.01       72.69     35.49 o
  -1  17  12        0.34       19.59     18.27 o
   0  17  12        3.71       55.58     33.78 o
  -9   0  13       40.40       20.36      8.68 o
  -7   0  13      304.91      266.44     12.92 o
  -5   0  13     1180.73     1244.27     69.91 o
  -3   0  13      495.70      484.18     28.86 o
  -1   0  13       60.84       69.61      9.96 o
   1   0  13     2421.60     2420.07     51.80 o
   3   0  13        0.32        7.48     10.67 o
   5   0  13        2.35       -0.61     11.50 o
   7   0  13       32.78      -11.40     12.76 o
 -10   1  13       55.10       49.27     10.47 o
  -9   1  13        0.00       -2.78      5.68 o
  -8   1  13       26.49       19.23      5.51 o
  -7   1  13       44.96       37.44      5.68 o
  -6   1  13       26.90       33.09      6.32 o
  -5   1  13        2.97       -5.85      5.85 o
  -4   1  13       79.42       85.08      7.11 o
  -3   1  13      185.77      228.16     11.95 o
  -2   1  13       40.16       55.55      6.63 o
  -1   1  13        0.09       -2.76      5.19 o
   0   1  13      146.94      146.64      8.30 o
   1   1  13      192.30      184.80      9.30 o
   2   1  13        1.95       -5.05      6.57 o
   3   1  13       13.34       10.20      7.43 o
   4   1  13       13.36       -0.42      7.55 o
   5   1  13       10.41        5.37      8.56 o
   6   1  13       10.51       -7.04      8.50 o
   7   1  13       82.33       92.64     11.77 o
   8   1  13       23.14        1.21     10.47 o
 -10   2  13        6.84        7.14      8.00 o
  -9   2  13        7.93        7.19      6.00 o
  -8   2  13       14.49       13.72      5.48 o
  -7   2  13        8.02       -1.56      4.69 o
  -6   2  13      116.96      106.18     12.64 o
  -5   2  13      393.91      376.44     13.72 o
  -4   2  13       24.63       26.89      5.55 o
  -3   2  13       11.48        6.37      5.15 o
  -2   2  13      108.45      135.32     10.41 o
  -1   2  13       51.31       53.21      6.84 o
   0   2  13       39.11       37.90      6.92 o
   1   2  13      323.02      304.69     19.82 o
   2   2  13       82.13      102.70      9.30 o
   3   2  13        9.98        4.67     11.75 o
   4   2  13        2.04       -2.19      7.41 o
   5   2  13       53.16       66.04     10.89 o
   6   2  13        0.79       -9.94      9.94 o
   7   2  13       19.73       -3.59      9.34 o
   8   2  13       15.32       -7.72      9.92 o
 -10   3  13        6.68        7.97      9.33 o
  -9   3  13       56.58       60.60      9.38 o
  -8   3  13        1.59        6.18      6.26 o
  -7   3  13       32.77       38.40      6.83 o
  -6   3  13       10.05       14.70      6.30 o
  -5   3  13       91.80       95.98      9.73 o
  -4   3  13      104.74       92.31      7.95 o
  -3   3  13        3.61        5.34      5.09 o
  -2   3  13       70.88       65.42      8.85 o
  -1   3  13      448.25      421.54     14.66 o
   0   3  13       52.04       53.94      7.12 o
   1   3  13        0.66       -1.02      6.53 o
   2   3  13       84.69      104.33      9.62 o
   3   3  13        0.44       -3.04      8.08 o
   4   3  13        5.32      -11.07     11.07 o
   5   3  13      113.19      108.97     11.98 o
   6   3  13       20.07        8.93      9.13 o
   7   3  13        1.78       -8.82      8.82 o
   8   3  13       17.35      -12.14     13.28 o
 -10   4  13       42.88       48.24     12.71 o
  -9   4  13       67.92       88.09     11.47 o
  -8   4  13        3.04       -0.29      5.90 o
  -7   4  13        2.36        5.49      6.36 o
  -6   4  13      263.91      261.24     16.98 o
  -5   4  13      506.63      535.01     16.34 o
  -4   4  13        0.50       -4.90      4.90 o
  -3   4  13       87.70       77.41      7.38 o
  -2   4  13     1569.45     1541.58     30.80 o
  -1   4  13        9.10       17.86      5.90 o
   0   4  13      106.11      104.65      8.29 o
   1   4  13      122.27      127.30      9.32 o
   2   4  13        0.08       -7.01      7.01 o
   3   4  13        6.96        5.95      8.10 o
   4   4  13      388.56      403.91     16.20 o
   5   4  13      509.50      532.60     32.68 o
   6   4  13        9.44       -9.68      9.68 o
   7   4  13        1.16      -13.82     13.82 o
   8   4  13        1.18      -22.66     22.66 o
 -10   5  13        3.68       -3.45     14.32 o
  -9   5  13       22.91       35.06      9.30 o
  -8   5  13       11.84       14.71      7.48 o
  -7   5  13       83.88      100.57      9.65 o
  -6   5  13       48.90       54.64      7.41 o
  -5   5  13       20.15       20.94      9.92 o
  -4   5  13       64.70       59.43      7.41 o
  -3   5  13      401.34      405.47     21.79 o
  -2   5  13      889.17      854.25     19.90 o
  -1   5  13       16.00       14.84      9.14 o
   0   5  13      186.41      202.35      9.98 o
   1   5  13      575.01      589.86     16.91 o
   2   5  13       33.29       55.21      8.30 o
   3   5  13       14.92       12.19      9.64 o
   4   5  13      192.41      179.90     12.76 o
   5   5  13       33.67       15.32     11.24 o
   6   5  13      152.81      166.24     15.70 o
   7   5  13       17.56        9.22     12.79 o
  -9   6  13        4.25       11.74      8.65 o
  -8   6  13       13.06       11.65      9.59 o
  -7   6  13        0.17       -5.57      7.87 o
  -6   6  13      347.86      319.89     14.26 o
  -5   6  13      336.49      345.78     16.11 o
  -4   6  13      357.39      363.44     13.37 o
  -3   6  13        1.26        5.61      7.78 o
  -2   6  13        7.82       14.08      7.06 o
  -1   6  13      180.73      189.78     12.21 o
   0   6  13      500.90      496.22     18.28 o
   1   6  13       95.73      106.95     15.12 o
   2   6  13      186.93      164.08     13.03 o
   3   6  13        0.13        1.67      9.27 o
   4   6  13      419.97      409.29     19.07 o
   5   6  13       11.82        7.46     10.59 o
   6   6  13        8.71      -11.23     14.50 o
   7   6  13        4.28      -16.05     16.05 o
  -9   7  13        0.15        2.25      8.21 o
  -8   7  13       14.75       15.76      9.76 o
  -7   7  13      100.22       93.54     12.99 o
  -6   7  13        5.73       -5.16      9.78 o
  -5   7  13      132.05      117.84     10.97 o
  -4   7  13      188.51      171.82     13.89 o
  -3   7  13       21.55        4.08      8.02 o
  -2   7  13       84.44      104.25     10.36 o
  -1   7  13      154.72      157.09     11.61 o
   0   7  13       19.27       18.20      8.31 o
   1   7  13       30.03       48.61     10.18 o
   2   7  13       15.70       11.35     10.18 o
   3   7  13      102.59       92.41     12.06 o
   4   7  13        1.32       -9.00      9.00 o
   5   7  13       53.87       35.27     12.21 o
   6   7  13       17.26       11.67     11.21 o
   7   7  13       26.25       10.28     12.65 o
  -9   8  13       40.25       34.46     12.65 o
  -8   8  13       11.27       26.69     10.94 o
  -7   8  13        6.29       11.19     12.96 o
  -6   8  13       55.25       56.81     12.71 o
  -5   8  13       93.87      124.21     14.73 o
  -4   8  13      185.87      171.18     20.29 o
  -3   8  13       32.69       26.05     14.10 o
  -2   8  13      388.44      351.30     20.35 o
  -1   8  13        6.03       16.33      8.09 o
   0   8  13       72.99       47.11      9.12 o
   1   8  13       28.42       24.24      8.99 o
   2   8  13       59.88       60.16     10.44 o
   3   8  13      105.71       93.26     11.98 o
   4   8  13      300.44      301.39     17.14 o
   5   8  13        7.32      -12.53     12.53 o
   6   8  13        4.44      -10.30     10.30 o
   7   8  13        2.48      -14.11     14.11 o
  -8   9  13       34.13       23.51     17.03 o
  -7   9  13       35.08       35.17     11.51 o
  -6   9  13        0.43       -0.64      9.59 o
  -5   9  13       75.14      106.71     14.65 o
  -4   9  13      196.64      187.12     16.63 o
  -3   9  13      166.38      160.24     15.68 o
  -2   9  13       41.79       26.87     10.64 o
  -1   9  13      680.70      649.59     21.03 o
   0   9  13        1.80       -2.98     12.34 o
   1   9  13       47.33       27.82      9.06 o
   2   9  13        1.54       -8.28      8.28 o
   3   9  13       31.36       34.33     10.56 o
   4   9  13       10.96        2.17     10.05 o
   5   9  13       12.68        2.01     11.11 o
   6   9  13       25.19        4.87     11.83 o
  -8  10  13        0.51       -8.34     12.71 o
  -7  10  13        1.53        2.26     10.23 o
  -6  10  13        4.99        9.83     11.09 o
  -5  10  13       53.62       52.86     12.44 o
  -4  10  13      180.70      231.57     25.05 o
  -3  10  13       15.26       19.08     16.99 o
  -2  10  13        0.51        5.09      9.85 o
  -1  10  13       55.43       60.47     12.73 o
   0  10  13        2.21       -9.44      9.44 o
   1  10  13        5.83        1.42      8.17 o
   2  10  13       55.25       56.37     10.46 o
   3  10  13       74.90       80.95     15.61 o
   4  10  13        0.51       -3.06     10.57 o
   5  10  13       78.73       94.40     13.81 o
   6  10  13        8.79      -11.58     11.58 o
  -8  11  13        0.85        7.83     16.85 o
  -7  11  13       41.04       43.80     12.57 o
  -6  11  13       10.30       -4.06      9.58 o
  -5  11  13       35.82       29.87     11.99 o
  -4  11  13       46.88       49.98     12.71 o
  -3  11  13        0.96        9.91     10.47 o
  -2  11  13       78.13       85.49     13.89 o
  -1  11  13      344.32      314.79     26.18 o
   0  11  13      151.17      131.95     15.07 o
   1  11  13       12.48       -5.72     11.15 o
   2  11  13      224.03      221.58     18.18 o
   3  11  13      142.74      141.05     14.01 o
   4  11  13       41.82       25.40     11.59 o
   5  11  13        0.29        6.01     10.80 o
  -7  12  13        0.17        6.31     11.64 o
  -6  12  13        2.20        4.79     13.58 o
  -5  12  13        0.01       14.25     10.66 o
  -4  12  13        3.82       13.89     16.88 o
  -3  12  13       18.38       17.05     11.29 o
  -2  12  13        3.00        0.33     10.33 o
  -1  12  13        6.29       -1.60     10.17 o
   0  12  13      106.87      133.05     15.63 o
   1  12  13        0.00        1.04     12.54 o
   2  12  13      205.68      223.97     26.39 o
   3  12  13       25.03       19.58     12.22 o
   4  12  13       20.64      -10.16     12.15 o
   5  12  13       65.21       93.04     17.59 o
  -6  13  13        7.09        5.99     11.02 o
  -5  13  13        2.41       12.58     11.70 o
  -4  13  13       76.28       72.38     15.45 o
  -3  13  13      193.01      168.09     17.73 o
  -2  13  13       19.03        7.06     11.46 o
  -1  13  13       27.62       19.55     11.92 o
   0  13  13        8.80        2.48     10.68 o
   1  13  13       49.01       44.01     13.07 o
   2  13  13        0.10       -4.62     10.94 o
   3  13  13       12.63        6.62     12.09 o
   4  13  13        2.23       -5.65     13.48 o
  -5  14  13       15.83        7.81     11.99 o
  -4  14  13       20.94       25.38     19.89 o
  -3  14  13       15.64        9.73     11.17 o
  -2  14  13       86.73       78.49     15.47 o
  -1  14  13       84.51       80.50     16.70 o
   0  14  13       16.32        0.46     11.99 o
   1  14  13        2.78        6.67     11.45 o
   2  14  13       13.50       -0.93     11.96 o
   3  14  13        0.03      -11.05     11.05 o
  -4  15  13        3.64        4.79     11.99 o
  -3  15  13       15.09       15.90     12.28 o
  -2  15  13        0.39        9.04     12.35 o
  -1  15  13       52.34       77.22     14.78 o
   0  15  13        4.84      -15.81     15.93 o
   1  15  13       16.09        1.32     12.22 o
   2  15  13        0.00        3.78     11.77 o
  -3  16  13        6.73      -25.65     29.08 o
  -2  16  13        0.31      -14.00     14.00 o
  -1  16  13       10.29        5.24     12.19 o
   0  16  13       18.38        2.15     12.22 o
   1  16  13        0.00       47.46     34.21 o
 -10   0  14       24.14       24.14     15.18 o
  -8   0  14        1.54       -5.20      6.66 o
  -6   0  14       26.17       17.27      7.06 o
  -4   0  14      990.05     1023.20     35.83 o
  -2   0  14      112.03       98.19     14.11 o
   0   0  14      188.52      173.32     14.78 o
   2   0  14      523.38      626.06     24.19 o
   4   0  14      163.98      160.12     19.04 o
   6   0  14       17.20       -6.26     13.33 o
 -10   1  14        0.45       -6.84     14.11 o
  -9   1  14        4.21        4.23      7.15 o
  -8   1  14        0.08        7.34      5.68 o
  -7   1  14        0.43       -0.56      5.29 o
  -6   1  14      320.12      317.34     12.69 o
  -5   1  14      129.95      131.83      9.57 o
  -4   1  14      157.45      159.18      9.79 o
  -3   1  14       92.73       73.03      7.91 o
  -2   1  14        0.13       -3.69      6.65 o
  -1   1  14      118.70      119.97     12.63 o
   0   1  14       15.85       18.32      6.49 o
   1   1  14        1.71       -3.35      7.00 o
   2   1  14        2.58       -3.14      7.43 o
   3   1  14        0.12       -1.14      7.01 o
   4   1  14      119.65      119.18     11.64 o
   5   1  14        5.24       -8.54      8.54 o
   6   1  14       19.44        5.02      9.58 o
   7   1  14       21.98        3.27     10.86 o
 -10   2  14       10.17        8.55     15.39 o
  -9   2  14       24.47       16.73      7.11 o
  -8   2  14       92.84       68.47      7.61 o
  -7   2  14      197.99      190.78      9.53 o
  -6   2  14      123.37      127.67     10.80 o
  -5   2  14      250.55      249.45     12.71 o
  -4   2  14       27.87       33.65      8.37 o
  -3   2  14        6.05       17.59      5.83 o
  -2   2  14        1.51       12.70      5.96 o
  -1   2  14      139.35      165.43      9.63 o
   0   2  14      703.19      641.67     17.81 o
   1   2  14        5.33       18.59      7.26 o
   2   2  14        1.66       -0.53      6.08 o
   3   2  14      129.38      133.76     11.04 o
   4   2  14      453.85      489.67     20.81 o
   5   2  14        2.76       -9.47      9.47 o
   6   2  14        2.22        3.99     10.21 o
   7   2  14        8.34      -10.54     10.54 o
  -9   3  14       54.50       45.89      8.13 o
  -8   3  14        0.34        2.30      6.27 o
  -7   3  14        1.85       -5.71      5.71 o
  -6   3  14        0.87        1.81      6.08 o
  -5   3  14      555.50      509.52     16.32 o
  -4   3  14      215.74      216.79     10.95 o
  -3   3  14      214.20      210.25     11.20 o
  -2   3  14      290.84      274.96     17.02 o
  -1   3  14        4.40        7.07      5.99 o
   0   3  14       37.41       25.12      7.99 o
   1   3  14       90.75       79.29      8.67 o
   2   3  14       12.83       10.56      7.62 o
   3   3  14      510.11      564.68     18.71 o
   4   3  14       31.89       27.06      9.76 o
   5   3  14      155.16      136.93     15.87 o
   6   3  14       64.97       59.91     13.08 o
   7   3  14        3.98      -10.79     10.79 o
  -9   4  14       11.45       19.92      8.43 o
  -8   4  14       14.18       12.23      6.96 o
  -7   4  14       33.43       15.90      6.52 o
  -6   4  14       15.82        9.15      6.24 o
  -5   4  14       60.84       68.18      8.02 o
  -4   4  14        0.14       -3.77      5.39 o
  -3   4  14       29.42       23.95      6.31 o
  -2   4  14       20.43       42.19     11.19 o
  -1   4  14       52.00       54.61      7.39 o
   0   4  14      684.05      718.52     18.73 o
   1   4  14        1.47       -0.44     10.43 o
   2   4  14       37.09       49.46      8.75 o
   3   4  14      314.22      327.00     15.08 o
   4   4  14     1478.21     1601.91     46.84 o
   5   4  14       77.67       64.46     11.54 o
   6   4  14        0.23       -5.34     11.30 o
   7   4  14        0.09      -10.68     10.68 o
  -9   5  14      144.04      183.04     14.42 o
  -8   5  14       22.69       24.06      8.02 o
  -7   5  14       79.99       94.15      9.90 o
  -6   5  14       34.94       38.42      7.56 o
  -5   5  14       19.97       23.67      6.69 o
  -4   5  14        4.20        5.69      5.60 o
  -3   5  14      577.28      584.65     16.87 o
  -2   5  14      118.95      103.10      8.44 o
  -1   5  14       13.32       14.68      8.04 o
   0   5  14       96.19      107.72     14.68 o
   1   5  14       34.32       36.76      9.55 o
   2   5  14      290.47      245.35     14.64 o
   3   5  14      121.76      141.79     13.46 o
   4   5  14       29.50       44.29     11.38 o
   5   5  14       27.30       13.65     11.24 o
   6   5  14       29.63       22.34     12.00 o
   7   5  14       13.11       -1.03     12.15 o
  -9   6  14       27.16       36.76     10.12 o
  -8   6  14        0.11        9.27     10.26 o
  -7   6  14       64.29       68.56     12.42 o
  -6   6  14       10.29       15.10     11.94 o
  -5   6  14       42.93       38.81      9.53 o
  -4   6  14       14.91       18.26      7.91 o
  -3   6  14      442.38      461.80     17.82 o
  -2   6  14      523.59      512.62     30.12 o
  -1   6  14        0.03       -3.04     10.49 o
   0   6  14       89.68      127.44     13.08 o
   1   6  14        4.04        7.80      8.30 o
   2   6  14        1.59       -9.14      9.14 o
   3   6  14      191.52      191.70     14.45 o
   4   6  14       20.17       31.35     11.09 o
   5   6  14       55.18       42.32     12.43 o
   6   6  14       52.69       43.27     12.81 o
   7   6  14        2.27      -18.34     18.34 o
  -9   7  14       39.72       42.61     10.60 o
  -8   7  14        0.01        6.91     11.54 o
  -7   7  14       14.45       15.03     10.08 o
  -6   7  14       33.92       26.36     11.03 o
  -5   7  14        6.65       -9.95     10.11 o
  -4   7  14        6.13       15.46      7.78 o
  -3   7  14      261.78      265.44     14.44 o
  -2   7  14       14.71        5.10      8.02 o
  -1   7  14      201.14      220.59     13.23 o
   0   7  14       56.33       34.75     11.14 o
   1   7  14       96.44      118.81     11.47 o
   2   7  14       53.55       41.99      9.91 o
   3   7  14      271.55      273.84     19.01 o
   4   7  14      145.81      139.72     14.45 o
   5   7  14        4.71      -10.87     10.87 o
   6   7  14        2.41      -11.11     11.11 o
  -8   8  14       34.34       26.94     11.20 o
  -7   8  14       24.46       22.21     10.80 o
  -6   8  14        7.44       12.13     12.16 o
  -5   8  14        5.68       -1.81      9.49 o
  -4   8  14       17.99       14.90     13.29 o
  -3   8  14       77.72       67.63     15.24 o
  -2   8  14      100.35      130.71     11.47 o
  -1   8  14        3.52        9.49      7.72 o
   0   8  14      168.88      170.17     12.84 o
   1   8  14        0.31        2.22      8.40 o
   2   8  14       67.81       72.93     11.26 o
   3   8  14       76.12       59.46     11.97 o
   4   8  14        0.25       -8.85      9.91 o
   5   8  14        6.87      -13.33     13.33 o
   6   8  14       55.70       43.33     13.42 o
  -8   9  14        0.22       10.73     10.56 o
  -7   9  14        1.19       -2.36     12.47 o
  -6   9  14        2.58       -2.71     10.28 o
  -5   9  14        4.54       -0.80     11.90 o
  -4   9  14      375.15      353.26     21.42 o
  -3   9  14        9.98       -1.68     10.13 o
  -2   9  14       12.44       10.88     10.44 o
  -1   9  14       11.43       28.28     20.27 o
   0   9  14       30.85       40.10     14.63 o
   1   9  14        2.58       -7.46      7.46 o
   2   9  14       25.62        9.90      9.94 o
   3   9  14       93.42       73.69     12.27 o
   4   9  14       19.26       18.00     10.71 o
   5   9  14       20.50        5.63     12.01 o
   6   9  14        3.77       -3.04     17.63 o
  -8  10  14       25.34      -27.36     27.36 o
  -7  10  14        0.45       11.98     11.42 o
  -6  10  14       13.86        2.26     10.28 o
  -5  10  14       19.93       25.48     11.58 o
  -4  10  14       26.26        9.99     13.14 o
  -3  10  14       20.50        7.89     11.04 o
  -2  10  14        1.42        3.88     10.68 o
  -1  10  14        2.24        1.21     10.05 o
   0  10  14      177.27      205.92     17.57 o
   1  10  14       56.61       68.38     13.44 o
   2  10  14      136.77      133.77     18.82 o
   3  10  14       20.09       18.23     10.86 o
   4  10  14        3.26      -10.54     10.54 o
   5  10  14        0.11      -10.06     10.06 o
  -7  11  14       12.82       11.18     10.76 o
  -6  11  14        7.35      -10.45     10.45 o
  -5  11  14       50.67       44.99     13.52 o
  -4  11  14       42.18       36.80     12.80 o
  -3  11  14       34.97       10.25     10.58 o
  -2  11  14      126.47      133.00     16.09 o
  -1  11  14      116.95      110.60     14.93 o
   0  11  14       15.67       18.55     11.05 o
   1  11  14       50.39       48.67     13.21 o
   2  11  14       14.16       -0.99     13.98 o
   3  11  14        2.85       -0.77     12.38 o
   4  11  14        0.60        2.25     10.28 o
   5  11  14       20.00       46.36     21.36 o
  -6  12  14        4.03        1.30     13.70 o
  -5  12  14       22.62       19.72     17.55 o
  -4  12  14        0.62        3.61     10.87 o
  -3  12  14       11.41       18.25     12.00 o
  -2  12  14       74.63       79.44     14.84 o
  -1  12  14        1.90       14.84     11.37 o
   0  12  14        0.16       -9.50     10.28 o
   1  12  14      113.41      105.73     15.84 o
   2  12  14        0.26        4.52     11.19 o
   3  12  14        6.52      -11.09     11.09 o
   4  12  14       28.58       13.59     12.78 o
  -6  13  14        2.48       11.52     17.15 o
  -5  13  14        0.30        6.19     18.69 o
  -4  13  14        4.76       -9.73     10.81 o
  -3  13  14        9.46        6.25     11.56 o
  -2  13  14       32.37       27.83     12.75 o
  -1  13  14        9.92       -7.04     10.70 o
   0  13  14        3.25       -1.26     11.27 o
   1  13  14        0.05        1.31     15.82 o
   2  13  14        3.19        5.47     11.92 o
   3  13  14       29.93       21.99     14.35 o
  -5  14  14        0.98       -2.14     28.65 o
  -4  14  14        6.15       17.03     14.23 o
  -3  14  14        7.93       21.44     25.31 o
  -2  14  14       16.09       21.09     17.57 o
  -1  14  14       34.56       34.18     13.16 o
   0  14  14       37.53       41.45     13.17 o
   1  14  14        4.05        4.51     11.92 o
   2  14  14        3.87      -11.44     11.44 o
  -3  15  14       19.75       35.78     14.50 o
  -2  15  14       67.10       61.56     15.27 o
  -1  15  14      130.35      128.70     17.93 o
   0  15  14        3.05       -7.12     20.80 o
   1  15  14        5.84       -2.82     17.24 o
  -9   0  15       11.50       11.65     10.79 o
  -7   0  15        0.84       -8.88      8.88 o
  -5   0  15      117.15      136.63     15.08 o
  -3   0  15      128.18       98.53     13.60 o
  -1   0  15        5.05       -9.19      9.19 o
   1   0  15     1476.24     1590.03     48.37 o
   3   0  15       48.46       16.92     13.75 o
   5   0  15       15.39       28.98     16.17 o
   7   0  15       67.03       56.87     31.64 o
  -9   1  15        0.03        6.20      7.36 o
  -8   1  15        0.40       -0.19      6.14 o
  -7   1  15       48.22       39.59      7.09 o
  -6   1  15       11.25        6.42      8.64 o
  -5   1  15      423.17      439.01     17.12 o
  -4   1  15      118.86      138.05     10.58 o
  -3   1  15      450.03      470.06     17.07 o
  -2   1  15       72.66       79.67      8.94 o
  -1   1  15      163.42      142.05     10.46 o
   0   1  15       77.68       79.84      9.12 o
   1   1  15        3.47       -7.09      7.09 o
   2   1  15       21.06       14.92      7.91 o
   3   1  15      179.78      199.44     13.06 o
   4   1  15        0.31       -8.25      8.25 o
   5   1  15      210.26      215.45     14.52 o
   6   1  15       58.07       15.41     11.63 o
   7   1  15       22.95      -18.07     18.07 o
  -9   2  15        0.32        0.72      6.83 o
  -8   2  15        0.68        3.11      5.89 o
  -7   2  15        0.04       -5.48      5.55 o
  -6   2  15      109.72       93.14      9.17 o
  -5   2  15       19.11       26.17      6.94 o
  -4   2  15        0.03       -6.88      7.36 o
  -3   2  15        0.49       -3.35      5.72 o
  -2   2  15        0.87        3.75      6.07 o
  -1   2  15      164.71      177.76     10.43 o
   0   2  15      435.77      403.24     14.54 o
   1   2  15       25.12       12.25      9.85 o
   2   2  15       21.35        8.14      7.63 o
   3   2  15       52.01       45.58     10.28 o
   4   2  15       41.16       45.90     10.32 o
   5   2  15        0.40      -11.34     11.34 o
   6   2  15       36.87       36.87     12.06 o
   7   2  15       69.96       64.17     18.42 o
  -9   3  15        2.56        8.33      7.27 o
  -8   3  15       32.91       19.99      6.83 o
  -7   3  15        3.99        2.06      6.55 o
  -6   3  15      100.81      124.34     12.75 o
  -5   3  15      113.76      103.83      9.16 o
  -4   3  15       70.59       38.79      8.26 o
  -3   3  15      436.30      476.27     17.63 o
  -2   3  15        0.92       -1.01      5.74 o
  -1   3  15      759.27      775.98     21.81 o
   0   3  15      147.56      141.38      9.88 o
   1   3  15      149.89      143.28     10.90 o
   2   3  15      384.38      404.70     15.36 o
   3   3  15      307.55      322.59     14.80 o
   4   3  15       10.33       -8.52      8.52 o
   5   3  15       32.96       22.36     10.63 o
   6   3  15       18.00      -11.21     11.21 o
   7   3  15        0.77       -4.37     20.20 o
  -9   4  15        6.42       -3.47      8.23 o
  -8   4  15       44.71       45.70      8.16 o
  -7   4  15        0.00        4.82      7.81 o
  -6   4  15       28.35       21.62      7.21 o
  -5   4  15        8.98        6.20      6.46 o
  -4   4  15       84.11       92.91     13.88 o
  -3   4  15        0.29        9.06      5.90 o
  -2   4  15        0.69       -4.83      5.58 o
  -1   4  15      231.32      254.47     11.76 o
   0   4  15       36.60       38.55      9.27 o
   1   4  15       92.44       75.27     10.61 o
   2   4  15       53.18       32.57     10.18 o
   3   4  15      100.45      100.80     12.61 o
   4   4  15       94.44      114.08     16.35 o
   5   4  15       25.89        5.30     12.78 o
   6   4  15       13.36       -3.04     11.79 o
  -9   5  15        1.63       11.08      9.00 o
  -8   5  15       16.42       12.74     10.68 o
  -7   5  15        6.43       20.29      8.30 o
  -6   5  15      107.54       77.37     10.57 o
  -5   5  15        5.96        1.68      9.26 o
  -4   5  15       92.11       66.22      9.96 o
  -3   5  15       30.61       25.00      8.06 o
  -2   5  15       16.21       24.21      8.53 o
  -1   5  15        0.30        0.06      7.31 o
   0   5  15      134.85      126.06     11.79 o
   1   5  15      264.70      232.60     14.29 o
   2   5  15       45.97       37.66     10.14 o
   3   5  15      128.52      101.91     12.65 o
   4   5  15       43.77       26.61     17.16 o
   5   5  15       82.76       86.42     13.94 o
   6   5  15        0.15      -11.18     11.18 o
  -8   6  15        3.10        1.21     11.79 o
  -7   6  15       23.25       27.98     11.26 o
  -6   6  15        0.64        9.55     12.97 o
  -5   6  15        0.45       -2.40     10.29 o
  -4   6  15       11.97       -1.61      7.19 o
  -3   6  15       24.55       40.77     11.50 o
  -2   6  15      334.73      333.98     15.79 o
  -1   6  15       59.54       58.26     10.15 o
   0   6  15       14.03       12.49      8.34 o
   1   6  15      199.84      220.02     14.25 o
   2   6  15        3.77       -5.13      8.93 o
   3   6  15        0.58        3.98      9.65 o
   4   6  15       42.93       44.75     12.25 o
   5   6  15        7.95       -4.14     11.54 o
   6   6  15       30.07       16.05     12.70 o
  -8   7  15        0.00       -8.50      9.66 o
  -7   7  15        3.17       -6.01      9.81 o
  -6   7  15        0.24       15.56     10.50 o
  -5   7  15       37.14       22.02     14.66 o
  -4   7  15      207.70      194.08     22.06 o
  -3   7  15        9.08       15.62      8.16 o
  -2   7  15       76.21       56.86      9.79 o
  -1   7  15        4.32        0.22      7.78 o
   0   7  15       53.75       47.30      9.97 o
   1   7  15       20.82        6.70      9.36 o
   2   7  15        8.50       -3.84      8.79 o
   3   7  15      109.42      119.33     13.57 o
   4   7  15       89.91       78.88     13.22 o
   5   7  15        1.27      -10.05     11.05 o
   6   7  15        0.16       -3.42     20.85 o
  -8   8  15        2.08       -9.76      9.76 o
  -7   8  15       28.91       29.40     11.23 o
  -6   8  15        4.17       -0.74     10.77 o
  -5   8  15        9.13        9.82     10.21 o
  -4   8  15       31.65       42.13     11.74 o
  -3   8  15      129.46      115.74     14.73 o
  -2   8  15      113.10      110.38     14.64 o
  -1   8  15      124.63      139.11     12.27 o
   0   8  15      109.63       88.80     11.05 o
   1   8  15      184.43      210.43     14.39 o
   2   8  15       26.44       18.51      9.94 o
   3   8  15        1.13       -9.47      9.47 o
   4   8  15        0.00      -10.27     10.27 o
   5   8  15       15.83       -3.45     12.84 o
  -7   9  15        4.56       -7.58     10.22 o
  -6   9  15       31.06       16.37     11.87 o
  -5   9  15       14.95       32.26     12.07 o
  -4   9  15       38.21       40.42     12.38 o
  -3   9  15        1.51        5.48     10.58 o
  -2   9  15       54.70       44.52     12.26 o
  -1   9  15      106.87       92.17     22.83 o
   0   9  15       29.71       22.04      9.20 o
   1   9  15       79.52       77.32     11.33 o
   2   9  15       17.15       17.00     10.04 o
   3   9  15       79.86       62.98     11.93 o
   4   9  15        0.79       -9.88     10.58 o
   5   9  15        0.80      -10.79     10.79 o
  -7  10  15        0.24       -7.53     10.80 o
  -6  10  15        3.42       10.78     11.42 o
  -5  10  15       42.58       30.91     11.83 o
  -4  10  15       13.07       10.23     17.85 o
  -3  10  15        1.51        5.95      9.97 o
  -2  10  15        0.15      -10.27     10.36 o
  -1  10  15       58.20       88.36     18.31 o
   0  10  15        8.70        0.02     15.11 o
   1  10  15       92.36       75.54     13.88 o
   2  10  15       24.63       10.10      9.81 o
   3  10  15        2.28        1.84     10.24 o
   4  10  15       31.88       43.35     12.53 o
  -6  11  15        4.85        2.88     11.99 o
  -5  11  15        0.02      -11.87     12.78 o
  -4  11  15       15.83       20.08     12.00 o
  -3  11  15       65.02       71.11     14.52 o
  -2  11  15        0.55       11.47     11.32 o
  -1  11  15       30.33       34.63     12.60 o
   0  11  15       36.17       37.57     12.75 o
   1  11  15        0.06        3.73     14.94 o
   2  11  15       12.97       -5.23     11.01 o
   3  11  15        0.79      -11.20     11.20 o
   4  11  15       24.22       16.31     13.54 o
  -6  12  15        2.22        2.14     31.64 o
  -5  12  15        5.87        9.12     14.38 o
  -4  12  15      108.42      125.06     16.83 o
  -3  12  15       83.02       69.92     15.21 o
  -2  12  15       95.23       64.65     14.52 o
  -1  12  15        4.05       -3.35     11.29 o
   0  12  15        0.43       -6.06     14.43 o
   1  12  15       19.81       24.49     12.53 o
   2  12  15       37.39       50.73     14.52 o
   3  12  15       12.16       -6.47     19.16 o
  -5  13  15       17.66       23.20     24.80 o
  -4  13  15        0.54        5.72     12.14 o
  -3  13  15        2.99        6.56     11.52 o
  -2  13  15       17.90       16.18     19.03 o
  -1  13  15       43.65       19.02     12.42 o
   0  13  15        2.03       12.29     12.09 o
   1  13  15        0.71      -12.90     13.82 o
   2  13  15       10.40       -3.04     12.50 o
  -3  14  15        2.18        4.70     18.24 o
  -2  14  15        1.21        1.52     12.50 o
  -1  14  15        3.29        5.46     11.71 o
   0  14  15       47.80       40.05     13.97 o
   1  14  15       15.17       33.40     31.00 o
  -8   0  16        6.77       17.32     11.24 o
  -6   0  16      415.69      400.47     24.64 o
  -4   0  16      383.14      332.54     21.41 o
  -2   0  16       56.80       41.29     11.99 o
   0   0  16       20.20        5.60     10.04 o
   2   0  16      169.16      188.76     22.66 o
   4   0  16        3.85      -13.13     13.13 o
   6   0  16        5.40       -3.96     16.73 o
  -9   1  16        5.07       -4.69     11.92 o
  -8   1  16      132.61      133.09     11.04 o
  -7   1  16        0.03       -4.37      7.09 o
  -6   1  16      109.92      101.93     11.17 o
  -5   1  16        8.05       18.06      7.51 o
  -4   1  16        0.18       -2.77      6.83 o
  -3   1  16      109.79       87.74      9.56 o
  -2   1  16      337.03      355.90     15.49 o
  -1   1  16        9.80       -1.03      7.65 o
   0   1  16       90.10       84.09     11.93 o
   1   1  16      367.10      387.35     19.13 o
   2   1  16      309.08      287.43     15.04 o
   3   1  16        0.68       -8.32      8.32 o
   4   1  16        2.55       -3.33     10.00 o
   5   1  16        3.56        2.02     11.17 o
   6   1  16       19.41        2.66     13.23 o
  -8   2  16       15.92       17.23      9.02 o
  -7   2  16        0.83        2.59      7.46 o
  -6   2  16       87.76       99.25     10.62 o
  -5   2  16       89.35       82.70      9.88 o
  -4   2  16      390.07      360.22     18.64 o
  -3   2  16        1.18       -4.79      6.26 o
  -2   2  16       51.56       62.13      9.02 o
  -1   2  16      862.92      930.30     24.77 o
   0   2  16      159.70      135.13     10.86 o
   1   2  16        1.33       -7.16      7.16 o
   2   2  16       23.31       10.95      8.28 o
   3   2  16        6.34        0.88      8.88 o
   4   2  16       21.77       16.77     10.62 o
   5   2  16       31.66       23.76     10.92 o
   6   2  16        2.40      -12.47     12.47 o
  -8   3  16        1.79        7.66      6.65 o
  -7   3  16       22.45       20.75      7.39 o
  -6   3  16        5.16       10.12      7.18 o
  -5   3  16      177.73      172.42     12.06 o
  -4   3  16        0.14       -5.75      5.75 o
  -3   3  16      207.94      220.51     13.11 o
  -2   3  16      295.15      357.39     14.21 o
  -1   3  16      382.61      411.48     23.15 o
   0   3  16      257.33      260.21     12.53 o
   1   3  16       60.10       51.35      8.42 o
   2   3  16       80.82       54.56     10.63 o
   3   3  16       10.70       -0.48      9.48 o
   4   3  16       63.13       56.56     12.58 o
   5   3  16       33.55       46.46     12.56 o
   6   3  16        0.11       -7.08     11.92 o
  -8   4  16        5.67        2.15      8.18 o
  -7   4  16        2.10       -7.47      7.47 o
  -6   4  16      109.17      127.14     17.59 o
  -5   4  16        3.16       -1.83      7.79 o
  -4   4  16        0.66       -7.56      7.56 o
  -3   4  16       82.87       75.11      9.91 o
  -2   4  16      382.57      436.06     20.19 o
  -1   4  16      127.76      102.91     14.56 o
   0   4  16      107.95       93.67     10.96 o
   1   4  16       94.86       79.61     11.32 o
   2   4  16       52.64       32.18     10.16 o
   3   4  16        0.29       -8.23      9.52 o
   4   4  16        1.20      -10.59     10.59 o
   5   4  16        0.78      -10.95     10.95 o
   6   4  16        4.99      -18.44     18.44 o
  -8   5  16        0.16        8.72     10.85 o
  -7   5  16        3.36        7.18      7.98 o
  -6   5  16       13.84       18.48     15.37 o
  -5   5  16      284.81      283.15     18.45 o
  -4   5  16       48.99       37.83      9.50 o
  -3   5  16        0.90        6.18      8.17 o
  -2   5  16       97.32      120.32     11.68 o
  -1   5  16       12.02       21.17     10.31 o
   0   5  16        7.11        3.60      9.62 o
   1   5  16        1.29       -8.24      8.24 o
   2   5  16       54.07       51.58     10.80 o
   3   5  16       23.74       23.27     10.67 o
   4   5  16      136.79      140.54     14.79 o
   5   5  16        7.79        3.75     11.86 o
  -8   6  16        1.79        4.79     10.60 o
  -7   6  16        0.26       -2.02     10.31 o
  -6   6  16       41.60       18.99     11.23 o
  -5   6  16        0.03       -1.30      7.78 o
  -4   6  16       30.46       36.88      9.11 o
  -3   6  16        9.28        0.05      9.50 o
  -2   6  16       16.30       24.69      9.03 o
  -1   6  16        4.87        8.45      8.44 o
   0   6  16       36.57       48.49     10.09 o
   1   6  16        6.08       -5.12      8.90 o
   2   6  16       63.29       40.38     10.77 o
   3   6  16       14.59        1.54     10.05 o
   4   6  16       53.36       43.54     15.80 o
   5   6  16       47.11       46.22     13.45 o
  -8   7  16        2.19      -23.09     25.65 o
  -7   7  16        0.81       10.27     11.37 o
  -6   7  16       13.56       18.67     11.54 o
  -5   7  16       47.80       44.48     17.64 o
  -4   7  16       44.45       48.58     12.10 o
  -3   7  16       17.27       23.90      8.71 o
  -2   7  16       52.61       52.83     10.92 o
  -1   7  16       73.79       80.49     13.08 o
   0   7  16       37.06       44.02     11.17 o
   1   7  16       24.75       29.65      9.82 o
   2   7  16       18.14       17.26     10.06 o
   3   7  16        3.42       -5.04     10.78 o
   4   7  16       15.07      -12.71     12.71 o
   5   7  16       27.29        7.83     12.10 o
  -7   8  16       33.43       28.86     12.73 o
  -6   8  16        0.03        5.63     10.37 o
  -5   8  16        0.00        2.47     10.05 o
  -4   8  16       10.24       14.51     11.58 o
  -3   8  16       39.90       45.07     13.87 o
  -2   8  16        8.03       -5.61      9.86 o
  -1   8  16        0.53       -8.53     10.49 o
   0   8  16       29.35       16.69      9.45 o
   1   8  16        0.11       -8.43      8.43 o
   2   8  16       13.10       -0.17      9.52 o
   3   8  16       49.52       51.34     12.11 o
   4   8  16       24.01       18.36     11.43 o
   5   8  16        0.00      -12.83     24.37 o
  -7   9  16        6.57       15.42     14.10 o
  -6   9  16        0.81       -8.24     14.48 o
  -5   9  16        2.23       16.40     11.67 o
  -4   9  16       14.70        6.98     11.09 o
  -3   9  16       21.75       16.56     11.38 o
  -2   9  16        0.12       -7.39     11.62 o
  -1   9  16        9.46        4.43     10.50 o
   0   9  16       49.38       44.98     12.98 o
   1   9  16        2.28       -2.15      9.20 o
   2   9  16        0.05       -9.38      9.38 o
   3   9  16       30.01       35.06     12.01 o
   4   9  16       26.01       16.58     12.35 o
  -6  10  16       31.60       23.49     15.53 o
  -5  10  16       20.43       10.29     12.10 o
  -4  10  16        3.52        0.20     11.74 o
  -3  10  16       28.33       37.20     21.57 o
  -2  10  16        8.07        1.32     11.13 o
  -1  10  16       18.71       31.99     12.68 o
   0  10  16       19.10       31.08     13.07 o
   1  10  16        0.67        2.50     11.08 o
   2  10  16        0.68        3.33     19.47 o
   3  10  16       28.15       31.10     11.77 o
  -5  11  16        5.92        2.93     11.73 o
  -4  11  16       30.84       17.71     12.12 o
  -3  11  16        8.98      -10.57     10.57 o
  -2  11  16        7.30       13.37     11.43 o
  -1  11  16        0.53       -3.09     15.95 o
   0  11  16        5.85        6.44     11.58 o
   1  11  16       19.20       15.52     12.29 o
   2  11  16       10.52       19.35     12.81 o
   3  11  16       36.87       34.10     41.69 o
  -4  12  16       30.75       22.17     28.54 o
  -3  12  16        6.09        2.85     12.45 o
  -2  12  16        2.33       -1.70     13.30 o
  -1  12  16       13.63       -0.76     10.95 o
   0  12  16        4.93       -3.56     16.36 o
   1  12  16        0.47      -10.17     11.61 o
   2  12  16       47.30       17.24     17.47 o
  -3  13  16       92.06       91.44     40.62 o
  -2  13  16        0.75      -11.92     11.92 o
  -1  13  16       32.65       22.06     13.53 o
   0  13  16        7.08        4.51     14.66 o
  -7   0  17      281.91      275.98     31.21 o
  -5   0  17      125.72      135.45     20.31 o
  -3   0  17       79.71       88.65     17.53 o
  -1   0  17      265.23      257.17     27.15 o
   1   0  17      950.94      994.12     52.59 o
   3   0  17      177.47      167.28     19.65 o
   5   0  17       10.21       -2.52     17.10 o
  -8   1  17       20.73       33.07      8.59 o
  -7   1  17       17.41       26.95      8.93 o
  -6   1  17        0.29       -0.89      7.48 o
  -5   1  17        0.98        4.38      7.40 o
  -4   1  17        0.15       13.25      7.64 o
  -3   1  17       17.18       20.69      7.94 o
  -2   1  17       58.38       75.86      9.68 o
  -1   1  17       16.19        4.25      7.51 o
   0   1  17       94.10       59.23      9.58 o
   1   1  17      116.07      104.10     11.40 o
   2   1  17        9.81       12.14      9.08 o
   3   1  17        9.57        0.62      9.12 o
   4   1  17        1.97       -9.81      9.81 o
   5   1  17       53.55       21.41     12.14 o
  -8   2  17       20.93       22.90     11.09 o
  -7   2  17       32.37       20.11      9.38 o
  -6   2  17       22.36       17.97      8.17 o
  -5   2  17      188.35      209.16     13.42 o
  -4   2  17       19.90       24.77      8.20 o
  -3   2  17        6.41       -1.93      7.18 o
  -2   2  17       32.46       25.48      8.39 o
  -1   2  17        0.10        3.43      8.64 o
   0   2  17        7.64        9.94      7.73 o
   1   2  17       11.79       -7.56     10.21 o
   2   2  17       76.95       60.00     11.48 o
   3   2  17        0.03      -11.78     12.35 o
   4   2  17        6.62      -11.54     11.54 o
   5   2  17        5.31       15.75     13.34 o
  -8   3  17       19.58        9.37      7.86 o
  -7   3  17        2.14       -2.22      7.68 o
  -6   3  17       62.00       75.37     12.13 o
  -5   3  17       13.20       10.05      7.52 o
  -4   3  17        0.07       -0.81      8.02 o
  -3   3  17       38.40       45.47     10.69 o
  -2   3  17       33.14       25.49     11.73 o
  -1   3  17      407.46      406.55     44.43 o
   0   3  17      161.42      139.17     15.27 o
   1   3  17       74.96       72.07     12.21 o
   2   3  17       59.29       35.13     11.92 o
   3   3  17      241.97      261.90     18.56 o
   4   3  17       18.01       41.45     12.92 o
   5   3  17       25.91       27.23     13.98 o
  -8   4  17        6.83       31.21     20.10 o
  -7   4  17        2.09       12.26     14.69 o
  -6   4  17        1.28       -4.34      8.62 o
  -5   4  17        4.29       -4.41      8.08 o
  -4   4  17      214.38      197.39     15.62 o
  -3   4  17        1.09        6.38      8.93 o
  -2   4  17        0.17       -1.55      8.66 o
  -1   4  17       11.18        3.26      8.88 o
   0   4  17      241.36      211.34     20.79 o
   1   4  17       53.94       33.33     11.02 o
   2   4  17        3.17       -8.59      8.59 o
   3   4  17        0.99        2.21      9.94 o
   4   4  17       46.33       36.10     17.41 o
   5   4  17       31.37       15.37     12.31 o
  -7   5  17        9.49       10.97     11.82 o
  -6   5  17       59.37       55.79     10.63 o
  -5   5  17        3.68       -7.65      7.65 o
  -4   5  17        0.14        2.96      8.25 o
  -3   5  17      224.40      234.21     18.95 o
  -2   5  17      141.23      147.45     13.12 o
  -1   5  17       90.37      106.31     11.96 o
   0   5  17        0.14       -0.52      8.71 o
   1   5  17       49.96       48.25     10.50 o
   2   5  17       52.49       48.65     11.45 o
   3   5  17      114.09      125.22     13.92 o
   4   5  17        3.62      -11.60     11.60 o
   5   5  17        2.22      -17.05     17.05 o
  -7   6  17        0.42       -5.58     11.15 o
  -6   6  17        3.43       -3.55     11.01 o
  -5   6  17        0.86        2.20      9.69 o
  -4   6  17       36.98       16.12      9.02 o
  -3   6  17       45.48       54.01     16.29 o
  -2   6  17      118.38      146.66     15.98 o
  -1   6  17       11.91       21.87     11.58 o
   0   6  17       27.21       31.05      9.95 o
   1   6  17        9.50        2.54      9.63 o
   2   6  17        5.95       -9.15      9.15 o
   3   6  17       12.17       -1.68     12.96 o
   4   6  17       47.75       48.36     12.82 o
  -7   7  17        0.34       -2.21     11.65 o
  -6   7  17       10.48       24.48     12.45 o
  -5   7  17       27.68       12.53     10.98 o
  -4   7  17       13.34       12.60     10.82 o
  -3   7  17       71.83       72.81     15.59 o
  -2   7  17       14.53       10.93      9.02 o
  -1   7  17      348.22      380.49     28.74 o
   0   7  17       45.23       46.25     13.87 o
   1   7  17        9.61       -9.09      9.09 o
   2   7  17        0.01       -8.83      8.83 o
   3   7  17        4.76        9.31     10.51 o
   4   7  17        4.40      -10.18     11.03 o
  -6   8  17       20.35       27.80     13.50 o
  -5   8  17        6.06       -7.42     10.54 o
  -4   8  17       33.96       43.67     13.42 o
  -3   8  17       18.03       21.86     11.61 o
  -2   8  17        9.98        6.06     10.72 o
  -1   8  17        0.02       -6.13     11.05 o
   0   8  17        0.12       -4.58      9.47 o
   1   8  17        1.57       -4.29      9.03 o
   2   8  17       57.18       35.47     11.39 o
   3   8  17       28.89       32.60     12.16 o
   4   8  17        5.53      -17.65     17.65 o
  -6   9  17        0.05        6.74     12.43 o
  -5   9  17       46.13       54.20     16.25 o
  -4   9  17        7.02        3.06     11.29 o
  -3   9  17        2.31       14.24     14.44 o
  -2   9  17        1.28       12.75     14.29 o
  -1   9  17        8.46        0.70     11.09 o
   0   9  17      113.05      151.19     19.71 o
   1   9  17        2.10       -6.23     11.55 o
   2   9  17        8.52       10.71     11.66 o
   3   9  17       24.43       14.05     11.49 o
  -5  10  17        9.59        3.33     23.96 o
  -4  10  17        2.58        2.72     11.83 o
  -3  10  17       44.78       48.01     13.75 o
  -2  10  17        1.20       10.00     22.51 o
  -1  10  17        2.44      -11.13     11.13 o
   0  10  17       34.44       55.07     14.50 o
   1  10  17        4.00       -0.18     12.09 o
   2  10  17        0.14      -11.03     11.03 o
  -4  11  17        0.92      -11.23     11.23 o
  -3  11  17        0.32      -11.33     11.33 o
  -2  11  17        2.36       -6.32     11.21 o
  -1  11  17        0.99      -10.42     10.89 o
   0  11  17        7.63        8.01     20.84 o
   1  11  17        3.47       -4.76     12.02 o
  -3  12  17        0.50       36.77     30.79 o
  -2  12  17        1.62        8.88     34.85 o
  -1  12  17       15.54       13.06     17.71 o
   0  12  17        0.01       -5.53     15.97 o
  -6   0  18       14.37       27.58     13.00 o
  -4   0  18      272.69      288.20     27.36 o
  -2   0  18      391.99      417.39     31.00 o
   0   0  18      487.02      439.80     51.31 o
   2   0  18       89.11       38.80     20.95 o
   4   0  18        2.94      -13.21     13.21 o
  -7   1  18        0.96       -7.09      7.94 o
  -6   1  18       14.60       17.41      8.28 o
  -5   1  18        3.02       -0.60      7.36 o
  -4   1  18      354.43      350.31     18.90 o
  -3   1  18       61.57       39.45      9.33 o
  -2   1  18       18.59       15.02      8.31 o
  -1   1  18        6.78       -6.35      7.96 o
   0   1  18       91.52      101.01     11.03 o
   1   1  18       82.58       74.44     10.71 o
   2   1  18        1.95       -1.89     10.92 o
   3   1  18        0.00       -7.11      9.33 o
   4   1  18        4.31      -14.39     27.25 o
  -7   2  18       89.91       85.69     12.70 o
  -6   2  18        3.54        2.05      7.80 o
  -5   2  18        6.55        1.58      7.90 o
  -4   2  18        0.12       -6.23      7.26 o
  -3   2  18      171.08      169.22     14.23 o
  -2   2  18       50.98       44.68     10.94 o
  -1   2  18       19.12       13.24      9.92 o
   0   2  18      112.27      114.45     13.63 o
   1   2  18        0.08        0.01     10.20 o
   2   2  18       11.66       25.09     15.19 o
   3   2  18      106.49      125.02     15.41 o
   4   2  18       20.09       20.32     12.91 o
  -7   3  18        0.68       13.99     10.53 o
  -6   3  18        4.41        7.97      9.28 o
  -5   3  18       31.62       12.67      9.94 o
  -4   3  18        0.97       -4.87      8.47 o
  -3   3  18       81.65       95.93     18.81 o
  -2   3  18       23.90       11.37      9.79 o
  -1   3  18      223.32      215.32     16.28 o
   0   3  18        1.67       -4.94      9.31 o
   1   3  18       21.24       16.69     12.20 o
   2   3  18      130.58       94.23     14.68 o
   3   3  18      156.26      176.40     16.99 o
   4   3  18        4.18      -17.82     17.82 o
  -7   4  18       31.01       29.21     11.46 o
  -6   4  18        0.62        8.39      9.55 o
  -5   4  18       28.73        4.39      9.27 o
  -4   4  18        0.04        5.28      8.87 o
  -3   4  18        0.56       -8.36      8.72 o
  -2   4  18       52.34       48.70     11.74 o
  -1   4  18      294.71      267.27     17.78 o
   0   4  18       12.15       -9.34      9.34 o
   1   4  18        0.00       -5.84     10.19 o
   2   4  18        0.40       -1.38     10.73 o
   3   4  18        0.93      -10.34     12.11 o
   4   4  18        0.23      -10.93     12.31 o
  -6   5  18        0.36      -11.33     11.79 o
  -5   5  18        0.79        0.82      9.00 o
  -4   5  18        1.16       -9.03     14.12 o
  -3   5  18       13.52       14.84      9.62 o
  -2   5  18      245.80      233.45     17.10 o
  -1   5  18       51.95       53.77     12.03 o
   0   5  18        2.27       -4.55      9.83 o
   1   5  18        3.04        6.62      9.75 o
   2   5  18       27.12        2.56     10.91 o
   3   5  18       19.17      -11.11     11.11 o
   4   5  18       15.57      -21.81     21.81 o
  -6   6  18       17.44       -2.67     12.99 o
  -5   6  18        2.97       -6.89     12.24 o
  -4   6  18        0.74       -1.21     11.14 o
  -3   6  18       62.41       62.12     16.35 o
  -2   6  18        3.35        3.36      8.75 o
  -1   6  18       50.82       56.20     11.10 o
   0   6  18        3.09       12.96      9.87 o
   1   6  18        9.46       -8.92      8.92 o
   2   6  18        7.10        1.83     13.52 o
   3   6  18        4.81       -8.14     10.35 o
  -6   7  18        6.25        0.60     11.89 o
  -5   7  18        1.93        1.86     10.77 o
  -4   7  18       50.85       56.58     13.39 o
  -3   7  18        3.52        9.76     11.22 o
  -2   7  18       97.69       99.73     18.97 o
  -1   7  18       82.66      104.76     12.97 o
   0   7  18        7.37       13.06     12.65 o
   1   7  18        0.41       -8.17      9.50 o
   2   7  18        5.08       -2.44     12.01 o
   3   7  18       10.59       -8.58     12.37 o
  -5   8  18       13.98       16.63     11.73 o
  -4   8  18        0.01       12.76     12.14 o
  -3   8  18        0.99       12.37     11.40 o
  -2   8  18        8.03       13.12     11.45 o
  -1   8  18       33.36       36.08     13.22 o
   0   8  18       15.57        8.53     12.19 o
   1   8  18       10.70        5.12     11.36 o
   2   8  18        0.05       -9.69      9.69 o
  -4   9  18        0.17        8.08     12.24 o
  -3   9  18       56.64       38.84     13.47 o
  -2   9  18       15.40       12.61     11.61 o
  -1   9  18       53.95       65.19     14.95 o
   0   9  18        6.42       26.13     13.23 o
   1   9  18       24.67        8.82     13.25 o
   2   9  18       12.08       29.08     31.64 o
  -3  10  18       17.54       19.81     12.72 o
  -2  10  18        7.43       -0.98     11.47 o
  -1  10  18        8.47       12.62     12.28 o
   0  10  18       29.31       28.12     21.24 o
   1  10  18       18.48      -14.54     26.08 o
  -5   0  19       15.35       23.39     12.83 o
  -3   0  19       46.86       52.63     17.10 o
  -1   0  19       94.60       97.40     16.07 o
   1   0  19      544.36      587.92     42.33 o
   3   0  19       24.63        8.00     14.66 o
  -6   1  19       14.62        0.04      8.48 o
  -5   1  19        0.10       -1.54      7.85 o
  -4   1  19       79.35       92.43     11.00 o
  -3   1  19       66.06       59.62     10.49 o
  -2   1  19       15.85        3.32     12.47 o
  -1   1  19       26.00       17.03     10.33 o
   0   1  19       11.77       -8.97      8.97 o
   1   1  19       73.36       88.83     13.90 o
   2   1  19        0.22       -5.76     17.08 o
   3   1  19       20.51       -7.71     13.60 o
  -6   2  19       13.15       25.88     11.14 o
  -5   2  19        8.24       -9.19      9.78 o
  -4   2  19       16.01        9.82     10.18 o
  -3   2  19       33.13       38.45     11.12 o
  -2   2  19        4.67       -7.85      8.94 o
  -1   2  19       42.19       10.85     10.72 o
   0   2  19       19.90        5.54      9.85 o
   1   2  19       62.48       53.19     12.63 o
   2   2  19      111.71      110.79     15.07 o
   3   2  19       19.57        1.91     11.02 o
  -6   3  19        4.27        5.18     10.44 o
  -5   3  19        2.53       -4.67      9.78 o
  -4   3  19       30.35       44.37     11.29 o
  -3   3  19      111.02      115.44     14.18 o
  -2   3  19        2.39       -9.32      9.32 o
  -1   3  19       11.66       -2.67     11.36 o
   0   3  19       36.15       27.21     11.19 o
   1   3  19        3.26       -5.92     10.08 o
   2   3  19       58.30       52.68     13.33 o
   3   3  19        2.66       -0.41     13.94 o
  -6   4  19        3.38      -11.12     15.82 o
  -5   4  19       14.72       15.09     10.67 o
  -4   4  19        9.40       -1.79      9.36 o
  -3   4  19       19.55       35.68     11.24 o
  -2   4  19        0.02       -5.84      9.87 o
  -1   4  19       17.00       24.25     12.53 o
   0   4  19        2.44       -7.82     12.67 o
   1   4  19        8.14        4.94     10.20 o
   2   4  19        4.73      -10.70     11.49 o
   3   4  19        0.09        4.70     22.66 o
  -5   5  19       19.26       12.25     13.26 o
  -4   5  19        0.48       -5.22      9.62 o
  -3   5  19       64.99       52.84     15.68 o
  -2   5  19       19.67       24.77     10.70 o
  -1   5  19        8.75       -9.72      9.72 o
   0   5  19       24.23       11.65     20.28 o
   1   5  19       11.85        6.92     10.87 o
   2   5  19       22.08       30.91     12.57 o
  -5   6  19        6.38      -11.61     13.25 o
  -4   6  19        3.88       -8.69     12.66 o
  -3   6  19        1.36       -3.35      9.38 o
  -2   6  19        1.04       -0.05      9.95 o
  -1   6  19       22.38        7.58     10.64 o
   0   6  19        0.52       -0.68     15.36 o
   1   6  19        1.98        7.83     10.56 o
   2   6  19        7.06       -3.42     20.95 o
  -4   7  19       24.62       28.08     15.28 o
  -3   7  19        8.93       -5.15     12.66 o
  -2   7  19       16.10        1.87     25.65 o
  -1   7  19        0.25       -1.22     10.52 o
   0   7  19        3.66        2.11     10.51 o
   1   7  19        1.89      -10.00     10.00 o
  -4   8  19        0.36        8.98     28.22 o
  -3   8  19       32.94       48.54     14.21 o
  -2   8  19       31.45       13.86     12.38 o
  -1   8  19       28.33       12.95     12.57 o
   0   8  19       54.13       57.67     14.81 o
  -2   9  19       52.54       46.18     29.50 o
  -1   9  19        0.11      -15.82     25.65 o
  -4   0  20        4.93       -8.06     11.92 o
  -2   0  20        6.01       -4.47     12.08 o
   0   0  20      126.70      136.82     29.08 o
  -5   1  20        0.28      -10.06     10.54 o
  -4   1  20        0.27       -6.26      9.26 o
  -3   1  20        0.99       -8.83      8.83 o
  -2   1  20        0.11       -9.80      9.80 o
  -1   1  20        0.01       -9.85      9.85 o
   0   1  20       29.71       21.44     11.43 o
   1   1  20       74.92       56.42     15.62 o
   2   1  20        4.42      -16.68     16.68 o
  -5   2  20       11.21      -15.39     15.39 o
  -4   2  20       26.79       46.35     12.01 o
  -3   2  20        9.99       20.14     10.89 o
  -2   2  20        7.56        1.61     10.33 o
  -1   2  20       33.25       19.30     11.10 o
   0   2  20        0.93       -5.72     10.40 o
   1   2  20        5.33      -10.36     10.36 o
  -4   3  20        0.01        0.37     10.35 o
  -3   3  20        4.63       11.59     10.72 o
  -2   3  20        5.10       -9.80      9.80 o
  -1   3  20        1.51       -2.45     16.56 o
   0   3  20        9.81        0.65     10.57 o
   1   3  20        2.53       -9.70      9.70 o
  -4   4  20       32.11       24.66     11.80 o
  -3   4  20        1.30        1.91     10.68 o
  -2   4  20       17.44        2.37     10.36 o
  -1   4  20       19.89        2.24     11.01 o
   0   4  20        3.91      -10.23     10.23 o
   1   4  20        0.31       -5.56     18.81 o
  -4   5  20       15.16       16.25     18.81 o
  -3   5  20       43.58       28.64     12.08 o
  -2   5  20        1.14        3.07     10.54 o
  -1   5  20        0.42      -10.21     10.21 o
   0   5  20        0.07      -10.70     10.76 o
  -3   6  20        3.79       -6.84     18.39 o
  -2   6  20       25.52       39.34     22.66 o
  -1   6  20       31.75       47.03     23.94 o
  -2   1  21       23.14       39.34     20.10 o
 
